# Supplementary material for: Proteostasis is differentially modulated by inhibition of translation initiation or elongation
Source: eLife. 2023 Oct 5;12:e76465. doi: 10.7554/eLife.76465 (PMC10581687; doi:10.7554/eLife.76465)
Supplement: Figure 1—source data 1. [file elife-76465-fig1-data1.zip]

Archive with 5 entries (4 files):
- Figure 1B_source_data/
- Figure 1B_source_data/Figure 1B-source data2.pptx
- __MACOSX/Figure 1B_source_data/._Figure 1B-source data2.pptx
- Figure 1B_source_data/Figure 1B-source data1.pdf
- __MACOSX/Figure 1B_source_data/._Figure 1B-source data1.pdf
