# Supplementary material for: Proteostasis is differentially modulated by inhibition of translation initiation or elongation
Source: eLife. 2023 Oct 5;12:e76465. doi: 10.7554/eLife.76465 (PMC10581687; doi:10.7554/eLife.76465)
Supplement: Figure 1—source data 2. [file elife-76465-fig1-data2.zip › Figure 1C_source_data/Figure 1C_source_data.csv]

DMSO	Anisomycin	Lycorine	Amicoumacin C	Homoharringtonine	4E1RCat	Salubrinal
1.0	0.579800564	0.615931305	0.252476281	0.306671639	0.335922474	0.331865882
1.0	0.515053378	0.614967481	0.203706292	0.201486409	0.509315081	0.382016450
1.0	0.713178505	0.381694080	0.316103506	0.393381641	0.462073738	0.789355220
