# Supplementary material for: Proteostasis is differentially modulated by inhibition of translation initiation or elongation
Source: eLife. 2023 Oct 5;12:e76465. doi: 10.7554/eLife.76465 (PMC10581687; doi:10.7554/eLife.76465)
Supplement: Figure 1—source data 3. [file elife-76465-fig1-data3.zip]

Archive with 3 entries (2 files):
- Figure 1D_source_data/
- Figure 1D_source_data/Figure 1D_source_data.cdxml
- __MACOSX/Figure 1D_source_data/._Figure 1D_source_data.cdxml
