# Supplementary material for: Proteostasis is differentially modulated by inhibition of translation initiation or elongation
Source: eLife. 2023 Oct 5;12:e76465. doi: 10.7554/eLife.76465 (PMC10581687; doi:10.7554/eLife.76465)
Supplement: Figure 1—source data 3. [file elife-76465-fig1-data3.zip › Figure 1D_source_data/Figure 1D_source_data.cdxml]

<?xml version="1.0" encoding="UTF-8" ?>
<!DOCTYPE CDXML SYSTEM "http://www.cambridgesoft.com/xml/cdxml.dtd" >
<CDXML
 CreationProgram="ChemDraw 22.2.0.3348"
 Name="structures.cdxml"
 BoundingBox="21.49 11.45 195.91 253.11"
 WindowPosition="0 0"
 WindowSize="0 0"
 FractionalWidths="yes"
 InterpretChemically="yes"
 ShowAtomQuery="yes"
 ShowAtomStereo="no"
 ShowAtomEnhancedStereo="yes"
 ShowAtomNumber="no"
 ShowResidueID="no"
 ShowBondQuery="yes"
 ShowBondRxn="yes"
 ShowBondStereo="no"
 ShowTerminalCarbonLabels="no"
 ShowNonTerminalCarbonLabels="no"
 HideImplicitHydrogens="no"
 Magnification="666"
 LabelFont="21"
 LabelSize="9"
 LabelFace="97"
 CaptionFont="21"
 CaptionSize="10"
 HashSpacing="2.50"
 MarginWidth="1.60"
 LineWidth="1.08"
 BoldWidth="1.80"
 BondLength="14.40"
 BondSpacing="18"
 ChainAngle="120"
 LabelJustification="Auto"
 CaptionJustification="Left"
 AminoAcidTermini="HOH"
 ShowSequenceTermini="yes"
 ShowSequenceBonds="yes"
 ShowSequenceUnlinkedBranches="no"
 ResidueWrapCount="40"
 ResidueBlockCount="10"
 LabelLineHeight="auto"
 PrintMargins="36 36 36 36"
 MacPrintInfo="00030000004800480000000002DE0240FFEEFFEE030602520367052803FC00020000004800480000000002DE0240000100000064000000010001010100000001270F000100010000000000000000000000000002001901900000000000400000000000000000000100000000000000000000000000000000"
 ChemPropName=""
 ChemPropFormula="Chemical Formula: "
 ChemPropExactMass="Exact Mass: "
 ChemPropMolWt="Molecular Weight: "
 ChemPropMOverZ="m/z: "
 ChemPropAnalysis="Elemental Analysis: "
 ChemPropBoilingPt="Boiling Point: "
 ChemPropMeltingPt="Melting Point: "
 ChemPropCritTemp="Critical Temp: "
 ChemPropCritPres="Critical Pres: "
 ChemPropCritVol="Critical Vol: "
 ChemPropGibbs="Gibbs Energy: "
 ChemPropLogP="Log P: "
 ChemPropMR="MR: "
 ChemPropHenry="Henry&apos;s Law: "
 ChemPropEForm="Heat of Form: "
 ChemProptPSA="tPSA: "
 ChemPropID=""
 ChemPropFragmentLabel=""
 color="0"
 bgcolor="1"
 RxnAutonumberStart="1"
 RxnAutonumberConditions="no"
 RxnAutonumberStyle="Roman"
 RxnAutonumberFormat="(#)"
><colortable>
<color r="1" g="1" b="1"/>
<color r="0" g="0" b="0"/>
<color r="1" g="0" b="0"/>
<color r="1" g="1" b="0"/>
<color r="0" g="1" b="0"/>
<color r="0" g="1" b="1"/>
<color r="0" g="0" b="1"/>
<color r="1" g="0" b="1"/>
<color r="0" g="0.5608" b="0"/>
<color r="0.9020" g="0.9255" b="1"/>
<color r="0.5608" g="0.8000" b="0.9059"/>
<color r="0.9059" g="0.9608" b="1"/>
<color r="0.7412" g="0.8706" b="1"/>
<color r="0.5216" g="0" b="0.6863"/>
<color r="0.1412" g="0.1412" b="0.1412"/>
</colortable><fonttable>
<font id="21" charset="x-mac-roman" name="Helvetica"/>
<font id="227" charset="x-mac-roman" name="Helvetica Bold"/>
</fonttable><page
 id="1176086510"
 BoundingBox="0 0 1080 720"
 HeaderPosition="36"
 FooterPosition="36"
 PrintTrimMarks="yes"
 HeightPages="1"
 WidthPages="2"
><fragment
 id="1176085684"
 BoundingBox="21.49 17.04 108.32 72.39"
 Z="1767"
><n
 id="1176085685"
 p="89.64 65.51"
 Z="1768"
 LabelSize="7.2"
 MarginWidth="1.28"
 NodeType="Nickname"
 NeedsClean="yes"
 AS="N"
><fragment
 id="1176086511"
><n
 id="1176085687"
 p="89.64 65.51"
 Z="1279"
 LabelSize="7.2"
 MarginWidth="1.28"
/><n
 id="1176085688"
 p="78.72 61.96"
 Z="1280"
 LabelSize="7.2"
 MarginWidth="1.28"
 LineWidth="0.86"
 BoldWidth="1.44"
 BondLength="11.52"
 NodeType="ExternalConnectionPoint"
 ExternalConnectionNum="1"
/><b
 id="1176085689"
 Z="1281"
 LabelSize="7.2"
 HashSpacing="2"
 MarginWidth="1.28"
 LineWidth="0.86"
 BoldWidth="1.44"
 BondLength="11.52"
 B="1176085688"
 E="1176085687"
/></fragment><t
 p="86.65 68.10"
 BoundingBox="87.18 62.92 96.45 68.23"
 LabelSize="7.2"
 LabelJustification="Left"
 LineHeight="auto"
 LabelAlignment="Left"
><s font="21" size="7.2" color="0" face="97">Me</s></t></n><n
 id="1176085690"
 p="78.68 61.95"
 Z="1769"
 LabelSize="7.2"
 MarginWidth="1.28"
 AS="N"
/><n
 id="1176085691"
 p="70.12 69.65"
 Z="1770"
 LabelSize="7.2"
 MarginWidth="1.28"
 Element="8"
 NumHydrogens="0"
 NeedsClean="yes"
 AS="N"
><t
 p="67.32 72.24"
 BoundingBox="67.68 66.90 72.65 72.39"
 LabelSize="7.2"
 LabelJustification="Left"
 LineHeight="auto"
><s font="21" size="7.2" color="0" face="97">O</s></t></n><n
 id="1176085692"
 p="76.29 50.68"
 Z="1771"
 LabelSize="7.2"
 MarginWidth="1.28"
 Element="8"
 NumHydrogens="0"
 NeedsClean="yes"
 AS="N"
><t
 p="73.49 53.27"
 BoundingBox="73.85 47.93 78.82 53.42"
 LabelSize="7.2"
 LabelJustification="Left"
 LineHeight="auto"
 LabelAlignment="Right"
><s font="227" size="7.2" color="0" face="97">O</s></t></n><n
 id="1176085693"
 p="84.85 42.97"
 Z="1772"
 LabelSize="7.2"
 MarginWidth="1.28"
 Geometry="Tetrahedral"
 AS="S"
 BondOrdering="1176085715 1176085716 0 1176085720"
/><n
 id="1176085694"
 p="96.12 45.36"
 Z="1773"
 LabelSize="7.2"
 MarginWidth="1.28"
 Geometry="Tetrahedral"
 AS="S"
 BondOrdering="1176085716 1176085717 0 1176085731"
/><n
 id="1176085695"
 p="101.88 35.39"
 Z="1774"
 LabelSize="7.2"
 MarginWidth="1.28"
 AS="N"
/><n
 id="1176085696"
 p="94.17 26.83"
 Z="1775"
 LabelSize="7.2"
 MarginWidth="1.28"
 Element="7"
 NumHydrogens="1"
 NeedsClean="yes"
 AS="N"
><t
 p="91.57 22.22"
 BoundingBox="92.11 17.04 96.31 29.42"
 LabelSize="7.2"
 LabelJustification="Left"
 LineHeight="auto"
 LabelAlignment="Above"
 LineStarts="2 4"
><s font="21" size="7.2" color="0" face="97">NH</s></t></n><n
 id="1176085697"
 p="83.65 31.52"
 Z="1776"
 LabelSize="7.2"
 MarginWidth="1.28"
 Geometry="Tetrahedral"
 AS="R"
 BondOrdering="1176085720 1176085719 0 1176085721"
/><n
 id="1176085698"
 p="73.68 25.76"
 Z="1777"
 LabelSize="7.2"
 MarginWidth="1.28"
 AS="N"
/><n
 id="1176085699"
 p="63.70 31.52"
 Z="1778"
 LabelSize="7.2"
 MarginWidth="1.28"
 AS="N"
/><n
 id="1176085700"
 p="63.70 43.04"
 Z="1779"
 LabelSize="7.2"
 MarginWidth="1.28"
 AS="N"
/><n
 id="1176085701"
 p="53.72 48.80"
 Z="1780"
 LabelSize="7.2"
 MarginWidth="1.28"
 AS="N"
/><n
 id="1176085702"
 p="43.74 43.04"
 Z="1781"
 LabelSize="7.2"
 MarginWidth="1.28"
 AS="N"
/><n
 id="1176085703"
 p="43.74 31.52"
 Z="1782"
 LabelSize="7.2"
 MarginWidth="1.28"
 AS="N"
/><n
 id="1176085704"
 p="53.72 25.76"
 Z="1783"
 LabelSize="7.2"
 MarginWidth="1.28"
 AS="N"
/><n
 id="1176085705"
 p="33.76 48.80"
 Z="1784"
 LabelSize="7.2"
 MarginWidth="1.28"
 NodeType="Fragment"
 NeedsClean="yes"
 AS="N"
><fragment
 id="1176086512"
><n
 id="1176086208"
 p="33.76 48.80"
 Z="765"
 Element="8"
 NumHydrogens="0"
 NeedsClean="yes"
><t
 p="30.26 52.04"
 BoundingBox="30.71 45.36 36.92 52.22"
 LabelJustification="Left"
 LineHeight="auto"
><s font="21" size="9" color="0" face="97">O</s></t></n><n
 id="1176086209"
 p="33.77 60.30"
 Z="766"
/><n
 id="1176086210"
 p="43.72 43.05"
 Z="767"
 NodeType="ExternalConnectionPoint"
/><b
 id="1176086211"
 Z="768"
 B="1176086208"
 E="1176086209"
/><b
 id="1176086212"
 Z="769"
 B="1176086210"
 E="1176086208"
/></fragment><t
 p="36.56 51.39"
 BoundingBox="21.49 46.05 36.29 51.54"
 LabelSize="7.2"
 LabelJustification="Right"
 Justification="Right"
 LineHeight="auto"
 LabelAlignment="Right"
><s font="227" size="7.2" color="0" face="97">OMe</s></t></n><n
 id="1176085711"
 p="100.80 55.89"
 Z="1785"
 LabelSize="7.2"
 MarginWidth="1.28"
 Element="8"
 NumHydrogens="1"
 NeedsClean="yes"
 AS="N"
><t
 p="98 58.48"
 BoundingBox="98.36 53.14 108.32 58.63"
 LabelSize="7.2"
 LabelJustification="Left"
 LineHeight="auto"
 LabelAlignment="Left"
><s font="21" size="7.2" color="0" face="97">OH</s></t></n><b
 id="1176085712"
 Z="1786"
 LabelSize="7.2"
 HashSpacing="2"
 MarginWidth="1.28"
 LineWidth="0.86"
 BoldWidth="1.44"
 BondLength="11.52"
 B="1176085685"
 E="1176085690"
 BS="N"
/><b
 id="1176085713"
 Z="1787"
 LabelSize="7.2"
 HashSpacing="2"
 MarginWidth="1.28"
 LineWidth="0.86"
 BoldWidth="1.44"
 BondLength="11.52"
 B="1176085690"
 E="1176085691"
 Order="2"
 BS="N"
/><b
 id="1176085714"
 Z="1788"
 LabelSize="7.2"
 HashSpacing="2"
 MarginWidth="1.28"
 LineWidth="0.86"
 BoldWidth="1.44"
 BondLength="11.52"
 B="1176085690"
 E="1176085692"
 BS="N"
/><b
 id="1176085715"
 Z="1789"
 LabelSize="7.2"
 HashSpacing="2"
 MarginWidth="1.28"
 LineWidth="0.86"
 BoldWidth="1.44"
 BondLength="11.52"
 B="1176085692"
 E="1176085693"
 Display="WedgeEnd"
 BS="N"
/><b
 id="1176085716"
 Z="1790"
 LabelSize="7.2"
 HashSpacing="2"
 MarginWidth="1.28"
 LineWidth="0.86"
 BoldWidth="1.44"
 BondLength="11.52"
 B="1176085693"
 E="1176085694"
 BS="N"
/><b
 id="1176085717"
 Z="1791"
 LabelSize="7.2"
 HashSpacing="2"
 MarginWidth="1.28"
 LineWidth="0.86"
 BoldWidth="1.44"
 BondLength="11.52"
 B="1176085694"
 E="1176085695"
 BS="N"
/><b
 id="1176085718"
 Z="1792"
 LabelSize="7.2"
 HashSpacing="2"
 MarginWidth="1.28"
 LineWidth="0.86"
 BoldWidth="1.44"
 BondLength="11.52"
 B="1176085695"
 E="1176085696"
 BS="N"
/><b
 id="1176085719"
 Z="1793"
 LabelSize="7.2"
 HashSpacing="2"
 MarginWidth="1.28"
 LineWidth="0.86"
 BoldWidth="1.44"
 BondLength="11.52"
 B="1176085696"
 E="1176085697"
 BS="N"
/><b
 id="1176085720"
 Z="1794"
 LabelSize="7.2"
 HashSpacing="2"
 MarginWidth="1.28"
 LineWidth="0.86"
 BoldWidth="1.44"
 BondLength="11.52"
 B="1176085693"
 E="1176085697"
 BS="N"
/><b
 id="1176085721"
 Z="1795"
 LabelSize="7.2"
 HashSpacing="2"
 MarginWidth="1.28"
 LineWidth="0.86"
 BoldWidth="1.44"
 BondLength="11.52"
 B="1176085697"
 E="1176085698"
 Display="WedgeBegin"
 BS="N"
/><b
 id="1176085722"
 Z="1796"
 LabelSize="7.2"
 HashSpacing="2"
 MarginWidth="1.28"
 LineWidth="0.86"
 BoldWidth="1.44"
 BondLength="11.52"
 B="1176085698"
 E="1176085699"
 BS="N"
/><b
 id="1176085723"
 Z="1797"
 LabelSize="7.2"
 HashSpacing="2"
 MarginWidth="1.28"
 LineWidth="0.86"
 BoldWidth="1.44"
 BondLength="11.52"
 B="1176085699"
 E="1176085700"
 Order="2"
 BS="N"
 BondCircularOrdering="1176085722 1176085728 1176085724 0"
/><b
 id="1176085724"
 Z="1798"
 LabelSize="7.2"
 HashSpacing="2"
 MarginWidth="1.28"
 LineWidth="0.86"
 BoldWidth="1.44"
 BondLength="11.52"
 B="1176085700"
 E="1176085701"
 BS="N"
/><b
 id="1176085725"
 Z="1799"
 LabelSize="7.2"
 HashSpacing="2"
 MarginWidth="1.28"
 LineWidth="0.86"
 BoldWidth="1.44"
 BondLength="11.52"
 B="1176085701"
 E="1176085702"
 Order="2"
 BS="N"
 BondCircularOrdering="0 1176085724 1176085726 1176085729"
/><b
 id="1176085726"
 Z="1800"
 LabelSize="7.2"
 HashSpacing="2"
 MarginWidth="1.28"
 LineWidth="0.86"
 BoldWidth="1.44"
 BondLength="11.52"
 B="1176085702"
 E="1176085703"
 BS="N"
/><b
 id="1176085727"
 Z="1801"
 LabelSize="7.2"
 HashSpacing="2"
 MarginWidth="1.28"
 LineWidth="0.86"
 BoldWidth="1.44"
 BondLength="11.52"
 B="1176085703"
 E="1176085704"
 Order="2"
 BS="N"
 BondCircularOrdering="0 1176085726 1176085728 0"
/><b
 id="1176085728"
 Z="1802"
 LabelSize="7.2"
 HashSpacing="2"
 MarginWidth="1.28"
 LineWidth="0.86"
 BoldWidth="1.44"
 BondLength="11.52"
 B="1176085699"
 E="1176085704"
 BS="N"
/><b
 id="1176085729"
 Z="1803"
 LabelSize="7.2"
 HashSpacing="2"
 MarginWidth="1.28"
 LineWidth="0.86"
 BoldWidth="1.44"
 BondLength="11.52"
 B="1176085702"
 E="1176085705"
 BS="N"
/><b
 id="1176085731"
 Z="1804"
 LabelSize="7.2"
 HashSpacing="2"
 MarginWidth="1.28"
 LineWidth="0.86"
 BoldWidth="1.44"
 BondLength="11.52"
 B="1176085694"
 E="1176085711"
 Display="WedgedHashBegin"
 BS="N"
/></fragment><fragment
 id="1176085733"
 BoundingBox="120 11.45 195.91 66.58"
 Z="1806"
><n
 id="1176085734"
 p="195.36 52.02"
 Z="1807"
 LabelSize="7.2"
 MarginWidth="1.28"
 AS="N"
/><n
 id="1176085735"
 p="189.60 62"
 Z="1808"
 LabelSize="7.2"
 MarginWidth="1.28"
 AS="N"
/><n
 id="1176085736"
 p="178.21 60.28"
 Z="1809"
 LabelSize="7.2"
 MarginWidth="1.28"
 Element="7"
 NumHydrogens="0"
 NeedsClean="yes"
 AS="N"
><t
 p="175.61 62.87"
 BoundingBox="176.15 57.69 180.35 62.87"
 LabelSize="7.2"
 LabelJustification="Left"
 LineHeight="auto"
><s font="21" size="7.2" color="0" face="97">N</s></t></n><n
 id="1176085737"
 p="168.24 66.04"
 Z="1810"
 LabelSize="7.2"
 MarginWidth="1.28"
 AS="N"
/><n
 id="1176085738"
 p="158.26 60.28"
 Z="1811"
 LabelSize="7.2"
 MarginWidth="1.28"
 AS="N"
/><n
 id="1176085739"
 p="148.28 66.04"
 Z="1812"
 LabelSize="7.2"
 MarginWidth="1.28"
 AS="N"
/><n
 id="1176085740"
 p="138.31 60.28"
 Z="1813"
 LabelSize="7.2"
 MarginWidth="1.28"
 AS="N"
/><n
 id="1176085741"
 p="138.31 48.76"
 Z="1814"
 LabelSize="7.2"
 MarginWidth="1.28"
 AS="N"
/><n
 id="1176085742"
 p="148.28 43"
 Z="1815"
 LabelSize="7.2"
 MarginWidth="1.28"
 AS="N"
/><n
 id="1176085743"
 p="158.26 48.76"
 Z="1816"
 LabelSize="7.2"
 MarginWidth="1.28"
 AS="N"
/><n
 id="1176085744"
 p="168.24 43"
 Z="1817"
 LabelSize="7.2"
 MarginWidth="1.28"
 Geometry="Tetrahedral"
 AS="S"
 BondOrdering="1176085765 1176085766 1176085773 0"
/><n
 id="1176085745"
 p="178.21 48.76"
 Z="1818"
 LabelSize="7.2"
 MarginWidth="1.28"
 Geometry="Tetrahedral"
 AS="S"
 BondOrdering="1176085767 1176085766 1176085768 0"
/><n
 id="1176085746"
 p="188.19 43"
 Z="1819"
 LabelSize="7.2"
 MarginWidth="1.28"
 AS="N"
/><n
 id="1176085747"
 p="188.19 31.48"
 Z="1820"
 LabelSize="7.2"
 MarginWidth="1.28"
 AS="N"
/><n
 id="1176085748"
 p="178.21 25.72"
 Z="1821"
 LabelSize="7.2"
 MarginWidth="1.28"
 Geometry="Tetrahedral"
 AS="S"
 BondOrdering="1176085771 1176085772 1176085775 0"
/><n
 id="1176085749"
 p="168.24 31.48"
 Z="1822"
 LabelSize="7.2"
 MarginWidth="1.28"
 Geometry="Tetrahedral"
 AS="S"
 BondOrdering="1176085773 1176085772 1176085774 0"
/><n
 id="1176085750"
 p="158.26 25.72"
 Z="1823"
 LabelSize="7.2"
 MarginWidth="1.28"
 Element="8"
 NumHydrogens="1"
 NeedsClean="yes"
 AS="N"
><t
 p="161.06 28.31"
 BoundingBox="150.81 22.97 160.79 28.46"
 LabelSize="7.2"
 LabelJustification="Right"
 Justification="Right"
 LineHeight="auto"
 LabelAlignment="Right"
><s font="21" size="7.2" color="0" face="97">OH</s></t></n><n
 id="1176085751"
 p="178.21 14.20"
 Z="1824"
 LabelSize="7.2"
 MarginWidth="1.28"
 Element="8"
 NumHydrogens="1"
 NeedsClean="yes"
 AS="N"
><t
 p="175.41 16.79"
 BoundingBox="175.77 11.45 185.73 16.94"
 LabelSize="7.2"
 LabelJustification="Left"
 LineHeight="auto"
 LabelAlignment="Left"
><s font="21" size="7.2" color="0" face="97">OH</s></t></n><n
 id="1176085752"
 p="127.35 45.20"
 Z="1825"
 LabelSize="7.2"
 MarginWidth="1.28"
 Element="8"
 NumHydrogens="0"
 NeedsClean="yes"
 AS="N"
><t
 p="124.55 47.79"
 BoundingBox="124.91 42.45 129.88 47.94"
 LabelSize="7.2"
 LabelJustification="Left"
 LineHeight="auto"
><s font="21" size="7.2" color="0" face="97">O</s></t></n><n
 id="1176085753"
 p="120.58 54.52"
 Z="1826"
 LabelSize="7.2"
 MarginWidth="1.28"
 AS="N"
/><n
 id="1176085754"
 p="127.35 63.84"
 Z="1827"
 LabelSize="7.2"
 MarginWidth="1.28"
 Element="8"
 NumHydrogens="0"
 NeedsClean="yes"
 AS="N"
><t
 p="124.55 66.43"
 BoundingBox="124.91 61.09 129.88 66.58"
 LabelSize="7.2"
 LabelJustification="Left"
 LineHeight="auto"
><s font="21" size="7.2" color="0" face="97">O</s></t></n><b
 id="1176085755"
 Z="1828"
 LabelSize="7.2"
 HashSpacing="2"
 MarginWidth="1.28"
 LineWidth="0.86"
 BoldWidth="1.44"
 BondLength="11.52"
 B="1176085734"
 E="1176085735"
 BS="N"
/><b
 id="1176085756"
 Z="1829"
 LabelSize="7.2"
 HashSpacing="2"
 MarginWidth="1.28"
 LineWidth="0.86"
 BoldWidth="1.44"
 BondLength="11.52"
 B="1176085735"
 E="1176085736"
 BS="N"
/><b
 id="1176085757"
 Z="1830"
 LabelSize="7.2"
 HashSpacing="2"
 MarginWidth="1.28"
 LineWidth="0.86"
 BoldWidth="1.44"
 BondLength="11.52"
 B="1176085736"
 E="1176085737"
 BS="N"
/><b
 id="1176085758"
 Z="1831"
 LabelSize="7.2"
 HashSpacing="2"
 MarginWidth="1.28"
 LineWidth="0.86"
 BoldWidth="1.44"
 BondLength="11.52"
 B="1176085737"
 E="1176085738"
 BS="N"
/><b
 id="1176085759"
 Z="1832"
 LabelSize="7.2"
 HashSpacing="2"
 MarginWidth="1.28"
 LineWidth="0.86"
 BoldWidth="1.44"
 BondLength="11.52"
 B="1176085738"
 E="1176085739"
 Order="2"
 BS="N"
 BondCircularOrdering="1176085758 1176085764 1176085760 0"
/><b
 id="1176085760"
 Z="1833"
 LabelSize="7.2"
 HashSpacing="2"
 MarginWidth="1.28"
 LineWidth="0.86"
 BoldWidth="1.44"
 BondLength="11.52"
 B="1176085739"
 E="1176085740"
 BS="N"
/><b
 id="1176085761"
 Z="1834"
 LabelSize="7.2"
 HashSpacing="2"
 MarginWidth="1.28"
 LineWidth="0.86"
 BoldWidth="1.44"
 BondLength="11.52"
 B="1176085740"
 E="1176085741"
 Order="2"
 BS="N"
 BondCircularOrdering="1176085779 1176085760 1176085762 1176085776"
/><b
 id="1176085762"
 Z="1835"
 LabelSize="7.2"
 HashSpacing="2"
 MarginWidth="1.28"
 LineWidth="0.86"
 BoldWidth="1.44"
 BondLength="11.52"
 B="1176085741"
 E="1176085742"
 BS="N"
/><b
 id="1176085763"
 Z="1836"
 LabelSize="7.2"
 HashSpacing="2"
 MarginWidth="1.28"
 LineWidth="0.86"
 BoldWidth="1.44"
 BondLength="11.52"
 B="1176085742"
 E="1176085743"
 Order="2"
 BS="N"
 BondCircularOrdering="0 1176085762 1176085764 1176085765"
/><b
 id="1176085764"
 Z="1837"
 LabelSize="7.2"
 HashSpacing="2"
 MarginWidth="1.28"
 LineWidth="0.86"
 BoldWidth="1.44"
 BondLength="11.52"
 B="1176085738"
 E="1176085743"
 BS="N"
/><b
 id="1176085765"
 Z="1838"
 LabelSize="7.2"
 HashSpacing="2"
 MarginWidth="1.28"
 LineWidth="0.86"
 BoldWidth="1.44"
 BondLength="11.52"
 B="1176085743"
 E="1176085744"
 Display="WedgedHashEnd"
 BS="N"
/><b
 id="1176085766"
 Z="1839"
 LabelSize="7.2"
 HashSpacing="2"
 MarginWidth="1.28"
 LineWidth="0.86"
 BoldWidth="1.44"
 BondLength="11.52"
 B="1176085744"
 E="1176085745"
 BS="N"
/><b
 id="1176085767"
 Z="1840"
 LabelSize="7.2"
 HashSpacing="2"
 MarginWidth="1.28"
 LineWidth="0.86"
 BoldWidth="1.44"
 BondLength="11.52"
 B="1176085736"
 E="1176085745"
 Display="WedgeEnd"
 BS="N"
/><b
 id="1176085768"
 Z="1841"
 LabelSize="7.2"
 HashSpacing="2"
 MarginWidth="1.28"
 LineWidth="0.86"
 BoldWidth="1.44"
 BondLength="11.52"
 B="1176085745"
 E="1176085746"
 BS="N"
/><b
 id="1176085769"
 Z="1842"
 LabelSize="7.2"
 HashSpacing="2"
 MarginWidth="1.28"
 LineWidth="0.86"
 BoldWidth="1.44"
 BondLength="11.52"
 B="1176085734"
 E="1176085746"
 BS="N"
/><b
 id="1176085770"
 Z="1843"
 LabelSize="7.2"
 HashSpacing="2"
 MarginWidth="1.28"
 LineWidth="0.86"
 BoldWidth="1.44"
 BondLength="11.52"
 B="1176085746"
 E="1176085747"
 Order="2"
 BS="N"
 BondCircularOrdering="1176085768 1176085769 0 1176085771"
/><b
 id="1176085771"
 Z="1844"
 LabelSize="7.2"
 HashSpacing="2"
 MarginWidth="1.28"
 LineWidth="0.86"
 BoldWidth="1.44"
 BondLength="11.52"
 B="1176085747"
 E="1176085748"
 BS="N"
/><b
 id="1176085772"
 Z="1845"
 LabelSize="7.2"
 HashSpacing="2"
 MarginWidth="1.28"
 LineWidth="0.86"
 BoldWidth="1.44"
 BondLength="11.52"
 B="1176085748"
 E="1176085749"
 BS="N"
/><b
 id="1176085773"
 Z="1846"
 LabelSize="7.2"
 HashSpacing="2"
 MarginWidth="1.28"
 LineWidth="0.86"
 BoldWidth="1.44"
 BondLength="11.52"
 B="1176085744"
 E="1176085749"
 BS="N"
/><b
 id="1176085774"
 Z="1847"
 LabelSize="7.2"
 HashSpacing="2"
 MarginWidth="1.28"
 LineWidth="0.86"
 BoldWidth="1.44"
 BondLength="11.52"
 B="1176085749"
 E="1176085750"
 Display="WedgedHashBegin"
 BS="N"
/><b
 id="1176085775"
 Z="1848"
 LabelSize="7.2"
 HashSpacing="2"
 MarginWidth="1.28"
 LineWidth="0.86"
 BoldWidth="1.44"
 BondLength="11.52"
 B="1176085748"
 E="1176085751"
 Display="WedgeBegin"
 BS="N"
/><b
 id="1176085776"
 Z="1849"
 LabelSize="7.2"
 HashSpacing="2"
 MarginWidth="1.28"
 LineWidth="0.86"
 BoldWidth="1.44"
 BondLength="11.52"
 B="1176085741"
 E="1176085752"
 BS="N"
/><b
 id="1176085777"
 Z="1850"
 LabelSize="7.2"
 HashSpacing="2"
 MarginWidth="1.28"
 LineWidth="0.86"
 BoldWidth="1.44"
 BondLength="11.52"
 B="1176085752"
 E="1176085753"
 BS="N"
/><b
 id="1176085778"
 Z="1851"
 LabelSize="7.2"
 HashSpacing="2"
 MarginWidth="1.28"
 LineWidth="0.86"
 BoldWidth="1.44"
 BondLength="11.52"
 B="1176085753"
 E="1176085754"
 BS="N"
/><b
 id="1176085779"
 Z="1852"
 LabelSize="7.2"
 HashSpacing="2"
 MarginWidth="1.28"
 LineWidth="0.86"
 BoldWidth="1.44"
 BondLength="11.52"
 B="1176085740"
 E="1176085754"
 BS="N"
/></fragment><fragment
 id="1176086005"
 BoundingBox="39.06 100.70 189.33 179.95"
 Z="1855"
><n
 id="1176086041"
 p="42.58 109.73"
 Z="1856"
 LabelSize="7.2"
 MarginWidth="1.28"
 AS="N"
/><n
 id="1176086040"
 p="46.14 120.67"
 Z="1857"
 LabelSize="7.2"
 MarginWidth="1.28"
 AS="N"
/><n
 id="1176086039"
 p="57.39 123.06"
 Z="1858"
 LabelSize="7.2"
 MarginWidth="1.28"
 AS="N"
/><n
 id="1176086038"
 p="65.08 114.52"
 Z="1859"
 LabelSize="7.2"
 MarginWidth="1.28"
 AS="N"
/><n
 id="1176086037"
 p="61.53 103.58"
 Z="1860"
 LabelSize="7.2"
 MarginWidth="1.28"
 AS="N"
/><n
 id="1176086036"
 p="50.28 101.19"
 Z="1861"
 LabelSize="7.2"
 MarginWidth="1.28"
 AS="N"
/><n
 id="1176086035"
 p="76.33 116.91"
 Z="1862"
 LabelSize="7.2"
 MarginWidth="1.28"
 AS="N"
/><n
 id="1176086034"
 p="84.88 109.21"
 Z="1863"
 LabelSize="7.2"
 MarginWidth="1.28"
 AS="N"
/><n
 id="1176086033"
 p="94.84 114.96"
 Z="1864"
 LabelSize="7.2"
 MarginWidth="1.28"
 AS="N"
/><n
 id="1176086032"
 p="105.34 110.28"
 Z="1865"
 LabelSize="7.2"
 MarginWidth="1.28"
 AS="N"
/><n
 id="1176086031"
 p="114.65 117.04"
 Z="1866"
 LabelSize="7.2"
 MarginWidth="1.28"
 AS="N"
/><n
 id="1176086030"
 p="114.65 128.54"
 Z="1867"
 LabelSize="7.2"
 MarginWidth="1.28"
 AS="N"
/><n
 id="1176086029"
 p="125.58 132.10"
 Z="1868"
 LabelSize="7.2"
 MarginWidth="1.28"
 AS="N"
/><n
 id="1176086028"
 p="132.34 122.79"
 Z="1869"
 LabelSize="7.2"
 MarginWidth="1.28"
 AS="N"
/><n
 id="1176086027"
 p="125.58 113.49"
 Z="1870"
 LabelSize="7.2"
 MarginWidth="1.28"
 Element="8"
 NumHydrogens="0"
 NeedsClean="yes"
 AS="N"
><t
 p="122.78 116.08"
 BoundingBox="123.14 110.74 128.11 116.23"
 LabelSize="7.2"
 LabelJustification="Left"
 LineHeight="auto"
><s font="21" size="7.2" color="0" face="97">O</s></t></n><n
 id="1176086026"
 p="143.84 122.79"
 Z="1871"
 LabelSize="7.2"
 MarginWidth="1.28"
 AS="N"
/><n
 id="1176086025"
 p="149.59 132.75"
 Z="1872"
 LabelSize="7.2"
 MarginWidth="1.28"
 AS="N"
/><n
 id="1176086024"
 p="161.09 132.75"
 Z="1873"
 LabelSize="7.2"
 MarginWidth="1.28"
 AS="N"
/><n
 id="1176086023"
 p="166.84 122.79"
 Z="1874"
 LabelSize="7.2"
 MarginWidth="1.28"
 AS="N"
/><n
 id="1176086022"
 p="161.09 112.83"
 Z="1875"
 LabelSize="7.2"
 MarginWidth="1.28"
 AS="N"
/><n
 id="1176086021"
 p="149.59 112.83"
 Z="1876"
 LabelSize="7.2"
 MarginWidth="1.28"
 AS="N"
/><n
 id="1176086020"
 p="178.34 122.79"
 Z="1877"
 LabelSize="7.2"
 MarginWidth="1.28"
 NodeType="Fragment"
 NeedsClean="yes"
 AS="N"
><fragment
 id="1176086513"
><n
 id="1176086215"
 p="178.34 122.79"
 Z="861"
 Element="7"
 NumHydrogens="0"
 Charge="1"
 NeedsClean="yes"
><t
 p="175.09 126.03"
 BoundingBox="175.76 116.31 185.40 126.03"
 LabelJustification="Left"
 LineHeight="auto"
 LabelAlignment="Left"
><s font="21" size="9" color="0" face="97">N+</s></t></n><n
 id="1176086216"
 p="184.09 132.75"
 Z="862"
 Element="8"
 NumHydrogens="0"
 NeedsClean="yes"
><t
 p="180.59 135.99"
 BoundingBox="181.04 129.31 187.25 136.17"
 LabelJustification="Left"
 LineHeight="auto"
><s font="21" size="9" color="0" face="97">O</s></t></n><n
 id="1176086217"
 p="184.09 112.83"
 Z="863"
 Element="8"
 NumHydrogens="0"
 Charge="-1"
 NeedsClean="yes"
><t
 p="180.59 116.07"
 BoundingBox="181.04 106.15 189.64 116.25"
 LabelJustification="Left"
 LineHeight="auto"
 LabelAlignment="Left"
><s font="21" size="9" color="0" face="97">O-</s></t></n><n
 id="1176086218"
 p="166.84 122.79"
 Z="864"
 NodeType="ExternalConnectionPoint"
/><b
 id="1176086219"
 Z="865"
 B="1176086215"
 E="1176086216"
 Order="2"
/><b
 id="1176086220"
 Z="866"
 B="1176086215"
 E="1176086217"
/><b
 id="1176086221"
 Z="867"
 B="1176086218"
 E="1176086215"
/></fragment><t
 p="175.74 125.38"
 BoundingBox="176.28 120.04 189.33 127.04"
 LabelSize="7.2"
 LabelJustification="Left"
 LineHeight="auto"
 LabelAlignment="Left"
><s font="227" size="7.2" color="0" face="97">NO2</s></t></n><n
 id="1176086017"
 p="92.45 126.21"
 Z="1878"
 LabelSize="7.2"
 MarginWidth="1.28"
 AS="N"
/><n
 id="1176086016"
 p="100.14 134.76"
 Z="1879"
 LabelSize="7.2"
 MarginWidth="1.28"
 Element="8"
 NumHydrogens="0"
 NeedsClean="yes"
 AS="N"
><t
 p="97.34 137.35"
 BoundingBox="97.70 132.01 102.67 137.50"
 LabelSize="7.2"
 LabelJustification="Left"
 LineHeight="auto"
><s font="21" size="7.2" color="0" face="97">O</s></t></n><n
 id="1176086015"
 p="81.01 127.41"
 Z="1880"
 LabelSize="7.2"
 MarginWidth="1.28"
 Element="7"
 NumHydrogens="0"
 NeedsClean="yes"
 AS="N"
><t
 p="78.41 130"
 BoundingBox="78.95 124.82 83.15 130"
 LabelSize="7.2"
 LabelJustification="Left"
 LineHeight="auto"
><s font="21" size="7.2" color="0" face="97">N</s></t></n><n
 id="1176086014"
 p="75.26 137.37"
 Z="1881"
 LabelSize="7.2"
 MarginWidth="1.28"
 AS="N"
/><n
 id="1176086013"
 p="63.76 137.37"
 Z="1882"
 LabelSize="7.2"
 MarginWidth="1.28"
 AS="N"
/><n
 id="1176086012"
 p="58.01 147.33"
 Z="1883"
 LabelSize="7.2"
 MarginWidth="1.28"
 AS="N"
/><n
 id="1176086011"
 p="63.76 157.29"
 Z="1884"
 LabelSize="7.2"
 MarginWidth="1.28"
 AS="N"
/><n
 id="1176086010"
 p="75.26 157.29"
 Z="1885"
 LabelSize="7.2"
 MarginWidth="1.28"
 AS="N"
/><n
 id="1176086009"
 p="81.01 147.33"
 Z="1886"
 LabelSize="7.2"
 MarginWidth="1.28"
 AS="N"
/><n
 id="1176086008"
 p="58.01 167.25"
 Z="1887"
 LabelSize="7.2"
 MarginWidth="1.28"
 AS="N"
/><n
 id="1176086007"
 p="63.76 177.21"
 Z="1888"
 LabelSize="7.2"
 MarginWidth="1.28"
 Element="8"
 NumHydrogens="0"
 NeedsClean="yes"
 AS="N"
><t
 p="60.96 179.80"
 BoundingBox="61.32 174.46 66.29 179.95"
 LabelSize="7.2"
 LabelJustification="Left"
 LineHeight="auto"
><s font="21" size="7.2" color="0" face="97">O</s></t></n><n
 id="1176086006"
 p="46.51 167.25"
 Z="1889"
 LabelSize="7.2"
 MarginWidth="1.28"
 Element="8"
 NumHydrogens="1"
 NeedsClean="yes"
 AS="N"
><t
 p="49.31 169.84"
 BoundingBox="39.06 164.50 49.04 169.99"
 LabelSize="7.2"
 LabelJustification="Right"
 Justification="Right"
 LineHeight="auto"
 LabelAlignment="Right"
><s font="21" size="7.2" color="0" face="97">OH</s></t></n><b
 id="1176086081"
 Z="1890"
 LabelSize="7.2"
 HashSpacing="2"
 MarginWidth="1.28"
 LineWidth="0.86"
 BoldWidth="1.44"
 BondLength="11.52"
 B="1176086041"
 E="1176086040"
 Order="2"
 BS="N"
 BondCircularOrdering="1176086076 0 0 1176086080"
/><b
 id="1176086080"
 Z="1891"
 LabelSize="7.2"
 HashSpacing="2"
 MarginWidth="1.28"
 LineWidth="0.86"
 BoldWidth="1.44"
 BondLength="11.52"
 B="1176086040"
 E="1176086039"
 BS="N"
/><b
 id="1176086079"
 Z="1892"
 LabelSize="7.2"
 HashSpacing="2"
 MarginWidth="1.28"
 LineWidth="0.86"
 BoldWidth="1.44"
 BondLength="11.52"
 B="1176086039"
 E="1176086038"
 Order="2"
 BS="N"
 BondCircularOrdering="1176086080 0 1176086075 1176086078"
/><b
 id="1176086078"
 Z="1893"
 LabelSize="7.2"
 HashSpacing="2"
 MarginWidth="1.28"
 LineWidth="0.86"
 BoldWidth="1.44"
 BondLength="11.52"
 B="1176086038"
 E="1176086037"
 BS="N"
/><b
 id="1176086077"
 Z="1894"
 LabelSize="7.2"
 HashSpacing="2"
 MarginWidth="1.28"
 LineWidth="0.86"
 BoldWidth="1.44"
 BondLength="11.52"
 B="1176086037"
 E="1176086036"
 Order="2"
 BS="N"
 BondCircularOrdering="1176086078 0 0 1176086076"
/><b
 id="1176086076"
 Z="1895"
 LabelSize="7.2"
 HashSpacing="2"
 MarginWidth="1.28"
 LineWidth="0.86"
 BoldWidth="1.44"
 BondLength="11.52"
 B="1176086041"
 E="1176086036"
 BS="N"
/><b
 id="1176086075"
 Z="1896"
 LabelSize="7.2"
 HashSpacing="2"
 MarginWidth="1.28"
 LineWidth="0.86"
 BoldWidth="1.44"
 BondLength="11.52"
 B="1176086038"
 E="1176086035"
 BS="N"
/><b
 id="1176086074"
 Z="1897"
 LabelSize="7.2"
 HashSpacing="2"
 MarginWidth="1.28"
 LineWidth="0.86"
 BoldWidth="1.44"
 BondLength="11.52"
 B="1176086035"
 E="1176086034"
 Order="2"
 BS="N"
 BondCircularOrdering="1176086075 1176086052 1176086073 0"
/><b
 id="1176086073"
 Z="1898"
 LabelSize="7.2"
 HashSpacing="2"
 MarginWidth="1.28"
 LineWidth="0.86"
 BoldWidth="1.44"
 BondLength="11.52"
 B="1176086034"
 E="1176086033"
 BS="N"
/><b
 id="1176086072"
 Z="1899"
 LabelSize="7.2"
 HashSpacing="2"
 MarginWidth="1.28"
 LineWidth="0.86"
 BoldWidth="1.44"
 BondLength="11.52"
 B="1176086033"
 E="1176086032"
 Order="2"
 BS="Z"
 BondCircularOrdering="1176086073 1176086055 1176086071 0"
/><b
 id="1176086071"
 Z="1900"
 LabelSize="7.2"
 HashSpacing="2"
 MarginWidth="1.28"
 LineWidth="0.86"
 BoldWidth="1.44"
 BondLength="11.52"
 B="1176086032"
 E="1176086031"
 BS="N"
/><b
 id="1176086070"
 Z="1901"
 LabelSize="7.2"
 HashSpacing="2"
 MarginWidth="1.28"
 LineWidth="0.86"
 BoldWidth="1.44"
 BondLength="11.52"
 B="1176086031"
 E="1176086030"
 Order="2"
 BS="N"
 BondCircularOrdering="1176086066 1176086071 0 1176086069"
/><b
 id="1176086069"
 Z="1902"
 LabelSize="7.2"
 HashSpacing="2"
 MarginWidth="1.28"
 LineWidth="0.86"
 BoldWidth="1.44"
 BondLength="11.52"
 B="1176086030"
 E="1176086029"
 BS="N"
/><b
 id="1176086068"
 Z="1903"
 LabelSize="7.2"
 HashSpacing="2"
 MarginWidth="1.28"
 LineWidth="0.86"
 BoldWidth="1.44"
 BondLength="11.52"
 B="1176086029"
 E="1176086028"
 Order="2"
 BS="N"
 BondCircularOrdering="1176086069 0 1176086065 1176086067"
/><b
 id="1176086067"
 Z="1904"
 LabelSize="7.2"
 HashSpacing="2"
 MarginWidth="1.28"
 LineWidth="0.86"
 BoldWidth="1.44"
 BondLength="11.52"
 B="1176086028"
 E="1176086027"
 BS="N"
/><b
 id="1176086066"
 Z="1905"
 LabelSize="7.2"
 HashSpacing="2"
 MarginWidth="1.28"
 LineWidth="0.86"
 BoldWidth="1.44"
 BondLength="11.52"
 B="1176086031"
 E="1176086027"
 BS="N"
/><b
 id="1176086065"
 Z="1906"
 LabelSize="7.2"
 HashSpacing="2"
 MarginWidth="1.28"
 LineWidth="0.86"
 BoldWidth="1.44"
 BondLength="11.52"
 B="1176086028"
 E="1176086026"
 BS="N"
/><b
 id="1176086064"
 Z="1907"
 LabelSize="7.2"
 HashSpacing="2"
 MarginWidth="1.28"
 LineWidth="0.86"
 BoldWidth="1.44"
 BondLength="11.52"
 B="1176086026"
 E="1176086025"
 Order="2"
 BS="N"
 BondCircularOrdering="1176086059 1176086065 0 1176086063"
/><b
 id="1176086063"
 Z="1908"
 LabelSize="7.2"
 HashSpacing="2"
 MarginWidth="1.28"
 LineWidth="0.86"
 BoldWidth="1.44"
 BondLength="11.52"
 B="1176086025"
 E="1176086024"
 BS="N"
/><b
 id="1176086062"
 Z="1909"
 LabelSize="7.2"
 HashSpacing="2"
 MarginWidth="1.28"
 LineWidth="0.86"
 BoldWidth="1.44"
 BondLength="11.52"
 B="1176086024"
 E="1176086023"
 Order="2"
 BS="N"
 BondCircularOrdering="1176086063 0 1176086058 1176086061"
/><b
 id="1176086061"
 Z="1910"
 LabelSize="7.2"
 HashSpacing="2"
 MarginWidth="1.28"
 LineWidth="0.86"
 BoldWidth="1.44"
 BondLength="11.52"
 B="1176086023"
 E="1176086022"
 BS="N"
/><b
 id="1176086060"
 Z="1911"
 LabelSize="7.2"
 HashSpacing="2"
 MarginWidth="1.28"
 LineWidth="0.86"
 BoldWidth="1.44"
 BondLength="11.52"
 B="1176086022"
 E="1176086021"
 Order="2"
 BS="N"
 BondCircularOrdering="1176086061 0 0 1176086059"
/><b
 id="1176086059"
 Z="1912"
 LabelSize="7.2"
 HashSpacing="2"
 MarginWidth="1.28"
 LineWidth="0.86"
 BoldWidth="1.44"
 BondLength="11.52"
 B="1176086026"
 E="1176086021"
 BS="N"
/><b
 id="1176086058"
 Z="1913"
 LabelSize="7.2"
 HashSpacing="2"
 MarginWidth="1.28"
 LineWidth="0.86"
 BoldWidth="1.44"
 BondLength="11.52"
 B="1176086023"
 E="1176086020"
 BS="N"
/><b
 id="1176086055"
 Z="1914"
 LabelSize="7.2"
 HashSpacing="2"
 MarginWidth="1.28"
 LineWidth="0.86"
 BoldWidth="1.44"
 BondLength="11.52"
 B="1176086033"
 E="1176086017"
 BS="N"
/><b
 id="1176086054"
 Z="1915"
 LabelSize="7.2"
 HashSpacing="2"
 MarginWidth="1.28"
 LineWidth="0.86"
 BoldWidth="1.44"
 BondLength="11.52"
 B="1176086017"
 E="1176086016"
 Order="2"
 BS="N"
/><b
 id="1176086053"
 Z="1916"
 LabelSize="7.2"
 HashSpacing="2"
 MarginWidth="1.28"
 LineWidth="0.86"
 BoldWidth="1.44"
 BondLength="11.52"
 B="1176086017"
 E="1176086015"
 BS="N"
/><b
 id="1176086052"
 Z="1917"
 LabelSize="7.2"
 HashSpacing="2"
 MarginWidth="1.28"
 LineWidth="0.86"
 BoldWidth="1.44"
 BondLength="11.52"
 B="1176086035"
 E="1176086015"
 BS="N"
/><b
 id="1176086051"
 Z="1918"
 LabelSize="7.2"
 HashSpacing="2"
 MarginWidth="1.28"
 LineWidth="0.86"
 BoldWidth="1.44"
 BondLength="11.52"
 B="1176086015"
 E="1176086014"
 BS="N"
/><b
 id="1176086050"
 Z="1919"
 LabelSize="7.2"
 HashSpacing="2"
 MarginWidth="1.28"
 LineWidth="0.86"
 BoldWidth="1.44"
 BondLength="11.52"
 B="1176086014"
 E="1176086013"
 Order="2"
 BS="N"
 BondCircularOrdering="1176086045 1176086051 0 1176086049"
/><b
 id="1176086049"
 Z="1920"
 LabelSize="7.2"
 HashSpacing="2"
 MarginWidth="1.28"
 LineWidth="0.86"
 BoldWidth="1.44"
 BondLength="11.52"
 B="1176086013"
 E="1176086012"
 BS="N"
/><b
 id="1176086048"
 Z="1921"
 LabelSize="7.2"
 HashSpacing="2"
 MarginWidth="1.28"
 LineWidth="0.86"
 BoldWidth="1.44"
 BondLength="11.52"
 B="1176086012"
 E="1176086011"
 Order="2"
 BS="N"
 BondCircularOrdering="1176086049 0 1176086044 1176086047"
/><b
 id="1176086047"
 Z="1922"
 LabelSize="7.2"
 HashSpacing="2"
 MarginWidth="1.28"
 LineWidth="0.86"
 BoldWidth="1.44"
 BondLength="11.52"
 B="1176086011"
 E="1176086010"
 BS="N"
/><b
 id="1176086046"
 Z="1923"
 LabelSize="7.2"
 HashSpacing="2"
 MarginWidth="1.28"
 LineWidth="0.86"
 BoldWidth="1.44"
 BondLength="11.52"
 B="1176086010"
 E="1176086009"
 Order="2"
 BS="N"
 BondCircularOrdering="1176086047 0 0 1176086045"
/><b
 id="1176086045"
 Z="1924"
 LabelSize="7.2"
 HashSpacing="2"
 MarginWidth="1.28"
 LineWidth="0.86"
 BoldWidth="1.44"
 BondLength="11.52"
 B="1176086014"
 E="1176086009"
 BS="N"
/><b
 id="1176086044"
 Z="1925"
 LabelSize="7.2"
 HashSpacing="2"
 MarginWidth="1.28"
 LineWidth="0.86"
 BoldWidth="1.44"
 BondLength="11.52"
 B="1176086011"
 E="1176086008"
 BS="N"
/><b
 id="1176086043"
 Z="1926"
 LabelSize="7.2"
 HashSpacing="2"
 MarginWidth="1.28"
 LineWidth="0.86"
 BoldWidth="1.44"
 BondLength="11.52"
 B="1176086008"
 E="1176086007"
 Order="2"
 BS="N"
/><b
 id="1176086042"
 Z="1927"
 LabelSize="7.2"
 HashSpacing="2"
 MarginWidth="1.28"
 LineWidth="0.86"
 BoldWidth="1.44"
 BondLength="11.52"
 B="1176086008"
 E="1176086006"
 BS="N"
/></fragment><fragment
 id="1176086083"
 BoundingBox="48.54 178.81 179.14 237.45"
 Z="1929"
><n
 id="1"
 p="48.99 231.17"
 Z="1930"
 LabelSize="7.2"
 MarginWidth="1.28"
 AS="N"
/><n
 id="1176086084"
 p="48.99 219.65"
 Z="1931"
 LabelSize="7.2"
 MarginWidth="1.28"
 AS="N"
/><n
 id="1176086085"
 p="58.97 213.89"
 Z="1932"
 LabelSize="7.2"
 MarginWidth="1.28"
 AS="N"
/><n
 id="4"
 p="68.95 219.65"
 Z="1933"
 LabelSize="7.2"
 MarginWidth="1.28"
 AS="N"
/><n
 id="5"
 p="68.95 231.17"
 Z="1934"
 LabelSize="7.2"
 MarginWidth="1.28"
 AS="N"
/><n
 id="6"
 p="58.97 236.93"
 Z="1935"
 LabelSize="7.2"
 MarginWidth="1.28"
 AS="N"
/><n
 id="1176086086"
 p="78.93 213.89"
 Z="1936"
 LabelSize="7.2"
 MarginWidth="1.28"
 AS="N"
/><n
 id="1176086087"
 p="88.90 219.65"
 Z="1937"
 LabelSize="7.2"
 MarginWidth="1.28"
 AS="N"
/><n
 id="1176086088"
 p="98.88 213.89"
 Z="1938"
 LabelSize="7.2"
 MarginWidth="1.28"
 AS="N"
/><n
 id="1176086089"
 p="98.88 202.37"
 Z="1939"
 LabelSize="7.2"
 MarginWidth="1.28"
 Element="8"
 NumHydrogens="0"
 NeedsClean="yes"
 AS="N"
><t
 p="96.08 204.96"
 BoundingBox="96.44 199.62 101.41 205.11"
 LabelSize="7.2"
 LabelJustification="Left"
 LineHeight="auto"
><s font="21" size="7.2" color="0" face="97">O</s></t></n><n
 id="1176086090"
 p="108.85 219.65"
 Z="1940"
 LabelSize="7.2"
 MarginWidth="1.28"
 Element="7"
 NumHydrogens="1"
 NeedsClean="yes"
 AS="N"
><t
 p="106.25 222.24"
 BoundingBox="106.79 217.06 110.99 229.44"
 LabelSize="7.2"
 LabelJustification="Left"
 LineHeight="auto"
 LabelAlignment="Below"
 LineStarts="2 3"
><s font="21" size="7.2" color="0" face="97">NH</s></t></n><n
 id="1176086091"
 p="118.83 213.89"
 Z="1941"
 LabelSize="7.2"
 MarginWidth="1.28"
 AS="N"
/><n
 id="1176086092"
 p="118.83 202.37"
 Z="1942"
 LabelSize="7.2"
 MarginWidth="1.28"
 AS="N"
/><n
 id="1176086093"
 p="128.81 196.61"
 Z="1943"
 LabelSize="7.2"
 MarginWidth="1.28"
 Element="17"
 NumHydrogens="0"
 NeedsClean="yes"
 AS="N"
><t
 p="126.21 199.20"
 BoundingBox="126.54 193.92 132.90 199.35"
 LabelSize="7.2"
 LabelJustification="Left"
 LineHeight="auto"
 LabelAlignment="Left"
><s font="21" size="7.2" color="0" face="97">Cl</s></t></n><n
 id="1176086094"
 p="118.83 190.85"
 Z="1944"
 LabelSize="7.2"
 MarginWidth="1.28"
 Element="17"
 NumHydrogens="0"
 NeedsClean="yes"
 AS="N"
><t
 p="116.23 193.44"
 BoundingBox="116.56 188.16 122.92 193.59"
 LabelSize="7.2"
 LabelJustification="Left"
 LineHeight="auto"
 LabelAlignment="Left"
><s font="21" size="7.2" color="0" face="97">Cl</s></t></n><n
 id="1176086095"
 p="108.85 196.61"
 Z="1945"
 LabelSize="7.2"
 MarginWidth="1.28"
 Element="17"
 NumHydrogens="0"
 NeedsClean="yes"
 AS="N"
><t
 p="109.85 199.20"
 BoundingBox="102.98 193.92 109.34 199.35"
 LabelSize="7.2"
 LabelJustification="Right"
 Justification="Right"
 LineHeight="auto"
 LabelAlignment="Right"
><s font="21" size="7.2" color="0" face="97">Cl</s></t></n><n
 id="1176086096"
 p="128.81 219.65"
 Z="1946"
 LabelSize="7.2"
 MarginWidth="1.28"
 Element="7"
 NumHydrogens="1"
 NeedsClean="yes"
 AS="N"
><t
 p="126.21 222.24"
 BoundingBox="126.75 217.06 130.95 229.44"
 LabelSize="7.2"
 LabelJustification="Left"
 LineHeight="auto"
 LabelAlignment="Below"
 LineStarts="2 3"
><s font="21" size="7.2" color="0" face="97">NH</s></t></n><n
 id="1176086097"
 p="138.78 213.89"
 Z="1947"
 LabelSize="7.2"
 MarginWidth="1.28"
 AS="N"
/><n
 id="1176086098"
 p="138.78 202.37"
 Z="1948"
 LabelSize="7.2"
 MarginWidth="1.28"
 Element="16"
 NumHydrogens="0"
 NeedsClean="yes"
 AS="N"
><t
 p="136.38 204.96"
 BoundingBox="136.68 199.63 140.93 205.09"
 LabelSize="7.2"
 LabelJustification="Left"
 LineHeight="auto"
><s font="21" size="7.2" color="0" face="97">S</s></t></n><n
 id="1176086099"
 p="148.76 219.65"
 Z="1949"
 LabelSize="7.2"
 MarginWidth="1.28"
 Element="7"
 NumHydrogens="1"
 NeedsClean="yes"
 AS="N"
><t
 p="146.16 222.24"
 BoundingBox="146.70 217.06 150.90 229.44"
 LabelSize="7.2"
 LabelJustification="Left"
 LineHeight="auto"
 LabelAlignment="Below"
 LineStarts="2 3"
><s font="21" size="7.2" color="0" face="97">NH</s></t></n><n
 id="1176086100"
 p="158.73 213.89"
 Z="1950"
 LabelSize="7.2"
 MarginWidth="1.28"
 AS="N"
/><n
 id="1176086101"
 p="168.71 219.65"
 Z="1951"
 LabelSize="7.2"
 MarginWidth="1.28"
 AS="N"
/><n
 id="1176086102"
 p="178.69 213.89"
 Z="1952"
 LabelSize="7.2"
 MarginWidth="1.28"
 AS="N"
/><n
 id="1176086103"
 p="178.69 202.37"
 Z="1953"
 LabelSize="7.2"
 MarginWidth="1.28"
 AS="N"
/><n
 id="1176086104"
 p="168.71 196.61"
 Z="1954"
 LabelSize="7.2"
 MarginWidth="1.28"
 AS="N"
/><n
 id="1176086105"
 p="158.73 202.37"
 Z="1955"
 LabelSize="7.2"
 MarginWidth="1.28"
 AS="N"
/><n
 id="27"
 p="148.76 196.61"
 Z="1956"
 LabelSize="7.2"
 MarginWidth="1.28"
 Element="7"
 NumHydrogens="0"
 NeedsClean="yes"
 AS="N"
><t
 p="146.16 199.20"
 BoundingBox="146.70 194.02 150.90 199.20"
 LabelSize="7.2"
 LabelJustification="Left"
 LineHeight="auto"
><s font="21" size="7.2" color="0" face="97">N</s></t></n><n
 id="28"
 p="148.76 185.09"
 Z="1957"
 LabelSize="7.2"
 MarginWidth="1.28"
 AS="N"
/><n
 id="1176086106"
 p="158.73 179.33"
 Z="1958"
 LabelSize="7.2"
 MarginWidth="1.28"
 AS="N"
/><n
 id="30"
 p="168.71 185.09"
 Z="1959"
 LabelSize="7.2"
 MarginWidth="1.28"
 AS="N"
/><b
 id="32"
 Z="1960"
 LabelSize="7.2"
 HashSpacing="2"
 MarginWidth="1.28"
 LineWidth="0.86"
 BoldWidth="1.44"
 BondLength="11.52"
 B="1"
 E="1176086084"
 Order="2"
 BS="N"
 BondCircularOrdering="0 1176086109 33 0"
/><b
 id="33"
 Z="1961"
 LabelSize="7.2"
 HashSpacing="2"
 MarginWidth="1.28"
 LineWidth="0.86"
 BoldWidth="1.44"
 BondLength="11.52"
 B="1176086084"
 E="1176086085"
 BS="N"
/><b
 id="34"
 Z="1962"
 LabelSize="7.2"
 HashSpacing="2"
 MarginWidth="1.28"
 LineWidth="0.86"
 BoldWidth="1.44"
 BondLength="11.52"
 B="1176086085"
 E="4"
 Order="2"
 BS="N"
 BondCircularOrdering="0 33 1176086107 1176086110"
/><b
 id="1176086107"
 Z="1963"
 LabelSize="7.2"
 HashSpacing="2"
 MarginWidth="1.28"
 LineWidth="0.86"
 BoldWidth="1.44"
 BondLength="11.52"
 B="4"
 E="5"
 BS="N"
/><b
 id="1176086108"
 Z="1964"
 LabelSize="7.2"
 HashSpacing="2"
 MarginWidth="1.28"
 LineWidth="0.86"
 BoldWidth="1.44"
 BondLength="11.52"
 B="5"
 E="6"
 Order="2"
 BS="N"
 BondCircularOrdering="0 1176086107 1176086109 0"
/><b
 id="1176086109"
 Z="1965"
 LabelSize="7.2"
 HashSpacing="2"
 MarginWidth="1.28"
 LineWidth="0.86"
 BoldWidth="1.44"
 BondLength="11.52"
 B="1"
 E="6"
 BS="N"
/><b
 id="1176086110"
 Z="1966"
 LabelSize="7.2"
 HashSpacing="2"
 MarginWidth="1.28"
 LineWidth="0.86"
 BoldWidth="1.44"
 BondLength="11.52"
 B="4"
 E="1176086086"
 BS="N"
/><b
 id="1176086111"
 Z="1967"
 LabelSize="7.2"
 HashSpacing="2"
 MarginWidth="1.28"
 LineWidth="0.86"
 BoldWidth="1.44"
 BondLength="11.52"
 B="1176086086"
 E="1176086087"
 Order="2"
 BS="E"
 BondCircularOrdering="0 1176086110 0 1176086112"
/><b
 id="1176086112"
 Z="1968"
 LabelSize="7.2"
 HashSpacing="2"
 MarginWidth="1.28"
 LineWidth="0.86"
 BoldWidth="1.44"
 BondLength="11.52"
 B="1176086087"
 E="1176086088"
 BS="N"
/><b
 id="1176086113"
 Z="1969"
 LabelSize="7.2"
 HashSpacing="2"
 MarginWidth="1.28"
 LineWidth="0.86"
 BoldWidth="1.44"
 BondLength="11.52"
 B="1176086088"
 E="1176086089"
 Order="2"
 BS="N"
/><b
 id="1176086114"
 Z="1970"
 LabelSize="7.2"
 HashSpacing="2"
 MarginWidth="1.28"
 LineWidth="0.86"
 BoldWidth="1.44"
 BondLength="11.52"
 B="1176086088"
 E="1176086090"
 BS="N"
/><b
 id="1176086115"
 Z="1971"
 LabelSize="7.2"
 HashSpacing="2"
 MarginWidth="1.28"
 LineWidth="0.86"
 BoldWidth="1.44"
 BondLength="11.52"
 B="1176086090"
 E="1176086091"
 BS="N"
/><b
 id="1176086116"
 Z="1972"
 LabelSize="7.2"
 HashSpacing="2"
 MarginWidth="1.28"
 LineWidth="0.86"
 BoldWidth="1.44"
 BondLength="11.52"
 B="1176086091"
 E="1176086092"
 BS="N"
/><b
 id="1176086117"
 Z="1973"
 LabelSize="7.2"
 HashSpacing="2"
 MarginWidth="1.28"
 LineWidth="0.86"
 BoldWidth="1.44"
 BondLength="11.52"
 B="1176086092"
 E="1176086093"
 BS="N"
/><b
 id="1176086118"
 Z="1974"
 LabelSize="7.2"
 HashSpacing="2"
 MarginWidth="1.28"
 LineWidth="0.86"
 BoldWidth="1.44"
 BondLength="11.52"
 B="1176086092"
 E="1176086094"
 BS="N"
/><b
 id="1176086119"
 Z="1975"
 LabelSize="7.2"
 HashSpacing="2"
 MarginWidth="1.28"
 LineWidth="0.86"
 BoldWidth="1.44"
 BondLength="11.52"
 B="1176086092"
 E="1176086095"
 BS="N"
/><b
 id="1176086120"
 Z="1976"
 LabelSize="7.2"
 HashSpacing="2"
 MarginWidth="1.28"
 LineWidth="0.86"
 BoldWidth="1.44"
 BondLength="11.52"
 B="1176086091"
 E="1176086096"
 BS="N"
/><b
 id="1176086121"
 Z="1977"
 LabelSize="7.2"
 HashSpacing="2"
 MarginWidth="1.28"
 LineWidth="0.86"
 BoldWidth="1.44"
 BondLength="11.52"
 B="1176086096"
 E="1176086097"
 BS="N"
/><b
 id="1176086122"
 Z="1978"
 LabelSize="7.2"
 HashSpacing="2"
 MarginWidth="1.28"
 LineWidth="0.86"
 BoldWidth="1.44"
 BondLength="11.52"
 B="1176086097"
 E="1176086098"
 Order="2"
 BS="N"
/><b
 id="1176086123"
 Z="1979"
 LabelSize="7.2"
 HashSpacing="2"
 MarginWidth="1.28"
 LineWidth="0.86"
 BoldWidth="1.44"
 BondLength="11.52"
 B="1176086097"
 E="1176086099"
 BS="N"
/><b
 id="1176086124"
 Z="1980"
 LabelSize="7.2"
 HashSpacing="2"
 MarginWidth="1.28"
 LineWidth="0.86"
 BoldWidth="1.44"
 BondLength="11.52"
 B="1176086099"
 E="1176086100"
 BS="N"
/><b
 id="1176086125"
 Z="1981"
 LabelSize="7.2"
 HashSpacing="2"
 MarginWidth="1.28"
 LineWidth="0.86"
 BoldWidth="1.44"
 BondLength="11.52"
 B="1176086100"
 E="1176086101"
 Order="2"
 BS="N"
 BondCircularOrdering="1176086130 1176086124 0 1176086126"
/><b
 id="1176086126"
 Z="1982"
 LabelSize="7.2"
 HashSpacing="2"
 MarginWidth="1.28"
 LineWidth="0.86"
 BoldWidth="1.44"
 BondLength="11.52"
 B="1176086101"
 E="1176086102"
 BS="N"
/><b
 id="1176086127"
 Z="1983"
 LabelSize="7.2"
 HashSpacing="2"
 MarginWidth="1.28"
 LineWidth="0.86"
 BoldWidth="1.44"
 BondLength="11.52"
 B="1176086102"
 E="1176086103"
 Order="2"
 BS="N"
 BondCircularOrdering="1176086126 0 0 1176086128"
/><b
 id="1176086128"
 Z="1984"
 LabelSize="7.2"
 HashSpacing="2"
 MarginWidth="1.28"
 LineWidth="0.86"
 BoldWidth="1.44"
 BondLength="11.52"
 B="1176086103"
 E="1176086104"
 BS="N"
/><b
 id="1176086129"
 Z="1985"
 LabelSize="7.2"
 HashSpacing="2"
 MarginWidth="1.28"
 LineWidth="0.86"
 BoldWidth="1.44"
 BondLength="11.52"
 B="1176086104"
 E="1176086105"
 Order="2"
 BS="N"
 BondCircularOrdering="1176086128 1176086135 1176086131 1176086130"
/><b
 id="1176086130"
 Z="1986"
 LabelSize="7.2"
 HashSpacing="2"
 MarginWidth="1.28"
 LineWidth="0.86"
 BoldWidth="1.44"
 BondLength="11.52"
 B="1176086100"
 E="1176086105"
 BS="N"
/><b
 id="1176086131"
 Z="1987"
 LabelSize="7.2"
 HashSpacing="2"
 MarginWidth="1.28"
 LineWidth="0.86"
 BoldWidth="1.44"
 BondLength="11.52"
 B="1176086105"
 E="27"
 BS="N"
/><b
 id="1176086132"
 Z="1988"
 LabelSize="7.2"
 HashSpacing="2"
 MarginWidth="1.28"
 LineWidth="0.86"
 BoldWidth="1.44"
 BondLength="11.52"
 B="27"
 E="28"
 Order="2"
 BS="N"
 BondCircularOrdering="0 1176086131 1176086133 0"
/><b
 id="1176086133"
 Z="1989"
 LabelSize="7.2"
 HashSpacing="2"
 MarginWidth="1.28"
 LineWidth="0.86"
 BoldWidth="1.44"
 BondLength="11.52"
 B="28"
 E="1176086106"
 BS="N"
/><b
 id="1176086134"
 Z="1990"
 LabelSize="7.2"
 HashSpacing="2"
 MarginWidth="1.28"
 LineWidth="0.86"
 BoldWidth="1.44"
 BondLength="11.52"
 B="1176086106"
 E="30"
 Order="2"
 BS="N"
 BondCircularOrdering="0 1176086133 1176086135 0"
/><b
 id="1176086135"
 Z="1991"
 LabelSize="7.2"
 HashSpacing="2"
 MarginWidth="1.28"
 LineWidth="0.86"
 BoldWidth="1.44"
 BondLength="11.52"
 B="1176086104"
 E="30"
 BS="N"
/></fragment><t
 id="1176084766"
 p="97.12 252.92"
 BoundingBox="97.54 245.51 144.76 253.11"
 Z="1285"
 Warning="Chemical Interpretation is not possible for this label"
 LineHeight="auto"
><s font="227" size="10" color="0" face="1">Salubrinal</s></t><t
 id="1176085732"
 p="46.70 88.05"
 BoundingBox="46.96 80.81 102.75 90.20"
 Z="1805"
 Warning="Chemical Interpretation is not possible for this label"
 LineHeight="auto"
><s font="227" size="10" color="0" face="1">Anisomycin</s></t><t
 id="1176085780"
 p="136.42 88.26"
 BoundingBox="137.19 81.02 177.46 90.41"
 Z="1853"
 Warning="Chemical Interpretation is not possible for this label"
 LineHeight="auto"
><s font="227" size="10" color="0" face="1">Lycorine</s></t><t
 id="1176086082"
 p="99.54 162.31"
 BoundingBox="99.81 154.98 140.43 162.51"
 Z="1928"
 Warning="Chemical Interpretation is not possible for this label"
 LineHeight="auto"
><s font="227" size="10" color="0" face="1">4E1RCat</s></t><annotation
 Keyword="GUID"
 Content="5B5C3FE0-9437-49EC-86EC-A167C1A682AC"
/><annotation
 Keyword="Name"
 Content="Utility Knife"
/></page></CDXML>
