# Supplementary material for: Proteostasis is differentially modulated by inhibition of translation initiation or elongation
Source: eLife. 2023 Oct 5;12:e76465. doi: 10.7554/eLife.76465 (PMC10581687; doi:10.7554/eLife.76465)
Supplement: Figure 1—source data 4. [file elife-76465-fig1-data4.zip]

Archive with 14 entries (10 files):
- Figure 1F_source_data/
- Figure 1F_source_data/Figure 1F_source_data1/
- Figure 1F_source_data/Figure 1F_source_data3/
- Figure 1F_source_data/.DS_Store
- __MACOSX/Figure 1F_source_data/._.DS_Store
- Figure 1F_source_data/Figure 1F_source_data2/
- Figure 1F_source_data/Figure 1F_source_data1/Green.txt
- __MACOSX/Figure 1F_source_data/Figure 1F_source_data1/._Green.txt
- Figure 1F_source_data/Figure 1F_source_data3/Inset.pptx
- __MACOSX/Figure 1F_source_data/Figure 1F_source_data3/._Inset.pptx
- Figure 1F_source_data/Figure 1F_source_data3/Inset.pdf
- __MACOSX/Figure 1F_source_data/Figure 1F_source_data3/._Inset.pdf
- Figure 1F_source_data/Figure 1F_source_data2/Red.txt
- __MACOSX/Figure 1F_source_data/Figure 1F_source_data2/._Red.txt
