# Supplementary material for: Proteostasis is differentially modulated by inhibition of translation initiation or elongation
Source: eLife. 2023 Oct 5;12:e76465. doi: 10.7554/eLife.76465 (PMC10581687; doi:10.7554/eLife.76465)
Supplement: Figure 1—source data 4. [file elife-76465-fig1-data4.zip › Figure 1F_source_data/Figure 1F_source_data1/Green.txt]

DMSO	Anisomycin	Lycorine	4E1RCat	Salubrinal
269	233	273	185	198
418	223	213	194	240
276	321	209	172	417
501	253	266	273	233
261	138	256	208	212
533	192	259	226	236
257	203	123	181	370
276	255	236	319	347
220	189	185	409	253
163	222	292	150	255
419	251	181	340	188
276	187	299	336	190
312	120	184	129	284
219	210	247	182	198
411	210	269	128	266
306	196	321	234	323
254	222	196	399	272
151	219	162	217	324
258	247	189	197	428
277	148	281	347	374
306	199	209	244	191
362	240	222	238	203
202	190	209	264	197
460	197	214	170	363
148	300	286	190	228
334	209	183	193	248
379	159	228	227	205
222	201	238	176	193
189	183	120	288	430
272	143	317	234	352
187	244	176	362	201
238	222	273	137	117
280	196	220	219	179
184	236	216	338	297
259	318	281	188	198
436	213	237	196	354
441	237	384	325	407
210	188	324	203	221
315	156	241	209	384
575	229	170	148	325
323	300	292	351	239
174	122	223	324	231
304	186	176	254	242
138	192	223	221	329
286	251	162	296	307
229	282	179	250	419
93.1	288	287	185	387
117	211	204	327	345
177	159	184	150	280
377	170	202	215	402
482	189	235	212	170
306	197	141	199	213
168	172	233	84.6	221
283	196	308	225	241
270	186	250	325	129
303	239	359	243	418
424	60.7	285	236	168
231	307	140	142	386
261	182	150	159	268
313	219	242	134	225
303	243	334	159	398
419	209	92.8	187	157
431	163	304	107	187
374	171	191	170	372
209	171	332	211	318
412	159	277	363	237
368	215	213	121	183
301	71.7	243	170	217
521	158	182	277	217
262	336	250	208	303
456	180	295	109	282
294	206	304	171	383
372	187	329	406	389
225	181	244	173	340
164	207	244	205	151
411	164	206	386	338
291	105	232	181	228
295	219	255	335	164
168	201	256	145	282
382	190	158	333	407
115	85.6	237	218	298
242	196	220	169	185
297	193	205	168	277
188	163	127	185	200
339	212	244	379	291
259	95.2	216	254	256
265	148	328	95.6	416
392	208	281	399	211
231	293	161	160	235
288	150	273	168	205
287	223	172	256	352
333	159	214	325	221
334	176	276	158	236
348	267	151	176	381
237	215	216	233	128
152	239	230	155	363
390	232	224	275	518
361	256	183	145	256
218	180	213	191	223
311	310	275	157	247
180	167	204	290	245
243	351	209	350	212
178	187	217	193	211
474	162	264	403	189
219	234	274	351	336
116	184	254	184	281
332	285	256	195	233
401	220	224	297	223
462	154	234	150	413
253	171	261	385	240
455	271	329	248	438
213	223	286	169	213
339	190	324	287	208
209	186	278	359	250
361	236	217	103	163
226	269	198	369	215
440	233	295	153	148
242	155	243	216	129
288	182	340	352	233
374	160	240	208	382
432	123	218	179	325
208	197	202	191	321
342	178	143	347	250
239	207	207	103	445
397	188	258	200	322
263	221	206	300	242
575	147	212	310	169
296	383	213	236	135
531	141	433	280	143
335	173	189	178	437
385	134	286	229	182
185	205	196	408	171
482	151	144	177	159
332	149	161	225	391
373	126	329	302	162
546	333	210	259	412
223	229	172	116	205
406	162	290	246	238
373	194	140	197	211
359	163	239	216	242
251	184	252	162	321
126	179	147	230	200
203	191	247	115	242
245	228	189	220	347
220	296	197	171	189
441	243	212	317	293
226	278	247	204	151
430	264	232	178	306
404	155	263	178	240
407	193	153	171	276
361	298	220	156	194
609	183	241	204	449
394	140	183	227	311
207	148	297	200	250
223	297	178	211	249
415	170	331	121	200
93.8	179	163	176	258
520	159	244	376	131
334	230	207	339	247
216	184	254	186	172
273	172	146	153	288
285	198	298	225	203
206	217	345	348	272
273	187	230	211	167
457	165	201	274	268
474	169	363	120	298
271	260	120	120	223
343	123	246	228	216
433	186	211	214	253
259	156	220	201	285
290	188	165	193	219
208	327	269	152	178
249	261	219	306	425
211	267	233	301	208
258	87.3	249	287	282
289	234	247	164	249
317	173	192	222	216
267	183	228	254	222
212	231	325	221	287
150	135	188	179	366
297	234	289	297	281
232	175	217	149	316
176	173	212	313	403
187	156	192	286	86.3
201	175	238	161	246
239	320	180	222	303
455	168	201	133	226
339	208	236	207	239
397	265	199	195	187
230	234	235	170	396
260	374	316	205	439
384	246	308	276	145
93.5	143	214	324	183
194	243	303	289	316
436	176	304	174	249
327	154	333	321	179
325	100	294	258	182
208	192	213	275	328
260	137	309	275	389
309	211	194	147	101
293	203	217	213	228
195	192	173	325	314
178	148	324	203	255
302	180	183	279	239
565	294	238	156	304
257	125	203	169	257
291	205	199	239	366
528	146	355	182	310
282	201	406	214	168
547	189	207	240	305
244	165	268	189	391
279	186	279	284	231
181	126	187	217	309
267	196	226	314	347
320	204	230	266	119
255	154	433	333	258
151	145	160	220	300
365	172	114	264	238
211	157	254	259	518
512	192	214	154	137
278	163	301	114	217
209	217	211	225	324
326	245	289	215	297
428	181	363	222	237
129	178	244	415	217
189	190	195	348	358
232	259	167	148	200
393	160	140	333	269
344	288	306	312	239
218	139	189	250	335
295	159	185	209	364
480	195	226	206	449
231	226	335	320	425
300	232	167	255	247
145	153	201	187	167
356	164	169	303	212
201	83.5	217	153	180
228	261	211	158	176
577	164	288	368	152
267	156	231	243	590
338	165	266	147	106
265	222	404	234	214
217	176	308	250	266
272	171	406	191	219
257	313	117	202	238
194	216	220	323	188
352	191	326	279	192
381	270	202	231	485
317	247	212	226	191
292	156	290	151	160
175	265	107	216	307
324	166	376	205	214
216	211	219	162	381
263	191	186	145	171
313	142	400	272	214
605	274	272	181	214
237	167	234	117	212
288	232	232	147	211
483	190	260	314	222
300	195	216	228	247
212	177	137	212	163
480	161	210	142	323
199	187	235	262	267
163	144	194	159	311
411	259	294	278	390
383	140	291	165	131
280	202	209	194	252
439	218	216	273	482
256	206	199	251	326
198	222	306	215	297
378	177	240	388	233
156	203	344	332	340
234	136	227	136	237
220	242	235	208	365
315	154	187	296	233
380	121	358	322	238
220	204	119	141	325
417	150	227	167	334
286	288	264	216	154
190	221	312	172	255
259	306	231	262	421
240	149	132	231	249
260	226	200	159	351
261	162	351	239	115
225	144	206	431	293
184	165	310	258	225
442	175	178	152	194
498	282	190	394	197
199	172	241	178	387
278	239	260	357	321
210	211	293	186	209
269	187	330	202	191
407	123	229	167	388
406	133	117	160	298
337	233	276	208	219
251	195	341	167	271
479	212	351	199	277
419	277	413	193	207
235	153	408	234	262
412	286	365	284	219
308	156	363	211	409
280	265	264	288	354
224	122	355	223	201
412	222	135	265	313
347	226	199	174	323
210	145	275	304	259
555	243	156	276	149
261	181	291	429	208
220	154	130	426	355
257	218	312	116	254
409	161	199	186	380
249	174	350	244	112
280	228	268	315	179
416	144	176	232	251
282	200	261	248	386
266	176	293	202	348
406	246	103	207	249
538	165	325	133	157
274	281	175	200	226
372	59.1	196	305	236
232	185	177	340	262
124	204	343	214	313
336	305	148	295	149
262	138	332	268	289
202	165	260	191	231
521	195	189	161	154
313	197	235	272	213
322	228	241	73.9	89.3
416	90.7	283	138	214
454	268	229	372	158
453	202	230	168	220
322	236	242	132	205
231	137	203	277	338
284	105	294	302	180
289	213	222	169	312
331	280	202	192	366
423	255	326	322	384
223	88	335	217	235
101	202	209	149	370
247	258	151	331	267
417	149	301	96.5	181
187	191	365	167	234
344	210	365	206	133
392	233	152	169	294
416	169	191	214	229
226	229	158	260	178
386	186	317	207	429
124	154	179	293	264
377	198	256	179	359
276	137	425	283	235
245	216	283	299	424
137	274	194	213	311
485	239	364	271	267
329	153	122	216	404
330	173	78	172	279
452	285	245	169	409
276	208	256	247	255
277	271	169	214	391
426	215	134	233	371
293	165	287	434	135
465	241	343	175	250
389	143	201	202	292
312	167	212	295	273
404	79.5	289	91	435
291	145	215	250	485
473	202	289	175	130
280	242	159	295	449
321	179	165	131	273
290	311	153	200	513
395	275	117	203	209
229	138	166	151	257
228	133	186	162	259
357	281	405	215	265
204	200	212	187	192
492	204	290	304	342
309	203	280	136	263
392	212	230	183	226
249	178	166	229	275
216	187	373	182	413
240	182	176	179	418
342	174	192	283	169
178	108	184	201	363
419	178	293	343	239
515	174	366	162	240
224	179	176	212	354
202	111	152	307	499
164	133	162	321	231
396	211	171	165	223
410	218	333	209	307
299	235	167	163	214
324	235	189	202	248
169	159	309	148	163
430	325	209	227	366
274	228	187	258	271
470	157	291	266	240
374	223	299	200	289
273	216	208	323	451
217	175	200	273	294
319	162	171	319	115
451	165	283	166	317
471	176	271	218	216
202	232	85	198	274
297	91.9	270	224	504
446	176	329	203	286
419	278	189	180	273
373	247	265	254	218
217	151	242	232	213
369	208	226	213	253
226	209	304	132	458
295	197	214	207	480
274	177	214	202	237
392	123	442	214	247
239	260	243	126	235
266	196	258	237	327
313	305	214	363	237
400	154	317	197	256
233	145	314	238	386
137	348	260	183	255
229	194	198	215	291
122	193	149	260	269
400	231	223	184	217
572	237	182	265	335
241	239	300	269	223
304	127	353	357	173
390	168	231	133	265
307	136	264	157	183
358	169	217	247	347
167	189	139	217	259
300	125	197	236	196
299	113	306	207	137
181	216	277	159	313
465	164	189	212	281
300	237	221	302	193
229	150	208	168	255
323	230	247	221	201
257	169	300	171	273
430	304	169	316	304
246	103	206	270	280
640	146	197	205	274
242	294	134	199	297
247	88.9	245	283	205
220	286	234	128	160
568	200	309	106	250
274	177	212	332	222
333	137	231	245	353
326	205	307	306	406
208	164	347	223	242
160	155	187	216	242
217	168	359	236	195
268	170	292	316	187
360	122	198	255	395
193	297	164	161	354
388	135	203	196	368
307	150	197	117	236
342	281	305	313	322
240	128	345	329	205
247	160	225	183	307
312	129	171	290	396
148	214	278	213	163
537	130	154	347	376
482	127	173	417	184
561	219	217	121	200
181	167	174	165	209
371	185	164	200	306
248	165	222	244	420
186	209	313	193	227
208	258	170	220	457
249	227	302	211	232
94.8	119	181	285	179
278	170	316	206	281
335	170	169	164	333
399	134	227	247	334
409	176	305	262	332
256	239	183	176	265
399	230	228	287	247
275	244	209	186	195
164	139	149	133	361
381	125	125	244	232
433	221	370	258	193
255	301	218	264	319
653	341	191	349	324
338	210	157	212	389
363	213	127	183	243
183	211	246	130	320
467	310	163	194	389
197	221	242	262	349
481	137	353	297	290
313	205	354	245	227
318	174	194	136	199
225	162	234	249	192
237	259	230	375	271
582	226	214	199	357
422	173	106	212	360
284	150	199	254	261
271		273	131	251
238		214	166	356
190		280	86.4	238
432		177	122	225
280		163	269	225
275		281	249
