# Supplementary material for: Proteostasis is differentially modulated by inhibition of translation initiation or elongation
Source: eLife. 2023 Oct 5;12:e76465. doi: 10.7554/eLife.76465 (PMC10581687; doi:10.7554/eLife.76465)
Supplement: Figure 1—source data 4. [file elife-76465-fig1-data4.zip › Figure 1F_source_data/Figure 1F_source_data2/Red.txt]

DMSO	Anisomycin	Lycorine	4E1RCat	Salubrinal
44.4	36.7	30.2	91.2	22.7
49.6	31.3	24.8	73.7	31.2
32.8	38.1	23.1	64.5	54.1
57.5	27.9	44.1	76.5	55.5
26.2	14.4	35.5	36.8	31.5
67.8	18.4	32.8	69.5	23.5
27.7	22.7	17.2	53.5	49
35.7	31.4	23.5	79.9	68.4
19.7	16.4	18.4	101	31.1
26	21.9	167	69.7	28.8
51.2	24.4	20.1	85.3	24.9
32.8	17.7	36.8	99	31.9
32.1	13.9	19.4	62.5	31.2
23.9	25.8	34.6	53.4	23
44.3	25.9	48.5	78.3	29.3
61.6	23.9	37.3	80.4	40.5
28.3	22.1	21.9	93.4	30.5
14.4	25.6	21.2	68.8	50.3
27.3	26.6	20.7	82.8	53.4
40.4	17	32.7	83.3	53.2
36.6	24.4	21.4	88.3	22.7
34.5	28.1	23.9	96.6	29.2
24.4	18.2	25.5	79.8	22.9
57	21.5	26.5	66.1	45.1
25.2	35.2	60.6	39.8	24.7
36.5	20.6	23	111	28.2
43.8	14.3	27	87.1	27.4
30.1	23.4	44.7	86.1	20.6
18.2	23.2	14.4	69.9	66.6
32.5	14.4	37.7	78	42.3
27.3	28.8	25.3	96.9	20.3
26.3	29.2	41.8	72.7	14.6
39	24	25.5	103	41.6
25.7	27.1	33.1	124	54.4
29.4	44.2	44.4	89.1	24.7
125	23.5	31.4	68	44.7
56.7	29.3	66.1	93.5	54.8
29.8	19.1	39.3	97.6	24.8
39	15.3	35.8	55.9	50
84.2	26.8	16.6	66	38.2
33.8	37.9	33.7	98	30.9
21.2	13.6	22.8	91.4	23.6
46	18.4	21.4	75.6	28.6
19	21.7	23.2	58.7	38.1
35.9	33.1	20.3	72.5	47.3
25.4	34.7	22.3	79.7	69.3
15.9	29.1	37.1	79.4	47.7
18.7	21.3	26.6	90.2	50.1
22.4	15.6	20.5	31	39.7
47.5	17.5	24.9	68.3	49.8
58.3	20.5	34.3	93	25.2
31.3	22.3	25.4	75.7	22.1
22.4	20.2	27.6	23.4	23.2
36.7	21.5	51.3	97.7	25.2
24.7	20.6	35.4	79.4	18
43.4	32.5	39.4	63.9	52
48.6	8.78	44.2	48.8	19.3
28.1	50.8	15.6	65.8	53.9
34.1	18.1	15.3	74.5	35.9
72.1	28.5	26.5	29.6	39.4
34.3	30.9	60	72.9	66.6
67.3	19.7	13.2	74.6	17.7
55.8	23.5	47.9	57.6	26.2
43.3	17.6	23	65.6	53.9
23.9	18.1	44.8	82.4	34.2
53.4	16.3	41.9	98.9	25.9
67	27.5	20.1	57.3	23.1
57.7	8.12	27.7	80	38.6
85.1	18.6	21.9	108	24.6
27.9	40.5	31.6	88	42.4
61.2	15.9	35	65.4	25
35.9	26.8	35.8	57.1	77.6
40.1	18.6	43.1	138	45.1
21.7	18.7	36.1	68.2	44.8
22.2	21.8	50.1	88.3	18.8
47.5	16.6	26.1	98.1	57.8
31.9	12.4	26.6	68.6	26.3
32.5	28.8	38.1	124	27.9
20.4	19.4	34.1	62.5	33.1
48.8	19.7	17.2	88.6	55.9
15.6	12.4	35.7	70.1	66.9
31.2	29.6	26.4	97.8	27.8
33.7	21.5	22.6	63.1	43.8
28	14.9	20	75.8	29.1
83.4	25.7	28.9	110	33.5
28.7	9.81	25.8	70.9	29.5
31.7	15.8	51.8	61.3	86.3
66	27.6	39.5	97.3	26.2
25.4	34.3	25.3	65.2	25.5
44.8	20	28.8	66.5	22.5
41.4	24.8	19.9	78	44.7
33.5	16.7	25.1	91.7	29.4
35.2	25.2	50.6	99.7	50.7
38.9	31.7	17.4	74.7	58.6
31.2	22.1	24.5	90.7	16.6
18.3	30	30.6	79.9	98.8
35.8	28.1	25.6	73.8	71.7
46.7	32.9	21.4	70.6	42.4
31.3	20.2	24.6	80.3	22.8
50	45.2	35.4	60.4	37.1
18.4	24.7	27.6	101	31.1
28.3	42.5	23.2	84.3	29.2
21.7	18	25.7	73	24.3
49.4	17.3	33.3	103	23.9
28.1	26.9	35.1	95.6	45.7
17.4	22.5	31.6	82.4	46
45.4	31.3	31.3	68.5	29.1
50.5	22.4	26.5	75.8	29.8
50.7	20.1	28.1	82.2	85.5
25.8	16.6	40.1	110	60.6
57	29.3	49.1	75.7	78.5
20.8	24	42.3	71.9	25
44.6	20.2	36.4	80.4	24.2
24	20.7	38.7	87.3	30.2
44.8	27.2	23.9	50.7	16.5
31.3	37.2	31.4	95.6	22.4
57.4	25.8	48.1	67.7	17
26	16.6	33.5	61.9	13.9
33.7	21.4	47.1	120	24
44.8	15.1	27.4	77.7	78.2
54.3	12.7	24.2	85.4	40.6
25.7	28.3	33.7	90.2	40.5
42.9	22.1	32.9	89.1	24.3
27	22.5	24.6	71.1	59.2
48.4	20.3	31.4	70.2	41.6
43.8	42	25.3	73.8	35.1
99	19.3	27.5	88.4	27
30.3	39.7	25.8	82.3	26.6
95.5	14.3	79.2	81.7	31.9
45.1	20.7	26.8	83	53.7
45	15.1	36.6	92.9	24.7
18.8	25.2	22	97.6	27
61.9	14.9	16.7	84.3	23.6
40.9	13.9	23.6	73	57.6
59.4	18.4	41.5	89.4	16.2
61.2	56.7	26.3	90.3	62.9
43.9	26.8	20.7	79.4	31.9
48.7	22.8	37.2	60.2	29.1
40.5	21.5	20.4	81.8	28.8
50.2	19.9	28.2	148	28.2
25.9	16.5	47.7	73.7	37.1
19.2	19.3	17.6	84.3	22.8
20.6	22.6	26.8	72.6	29.6
25.1	25.1	21.6	81.3	66.4
28.1	44	21.4	63.6	22.7
54.4	28.8	28.1	103	43
27.4	32.7	29.5	67.3	17.4
53	35.7	24.7	81.8	31.7
99.4	16.9	38.8	63.4	36.1
96.7	18.1	18.7	68.9	36.3
33.7	36.2	28.4	92.4	21.8
96.9	21.6	29.3	95.4	73.9
52.1	16.3	21.1	78.8	36.8
21.4	15.9	38.7	78.3	26.6
33.8	44.5	19	73.5	27.2
65.4	17.6	39.6	70.5	22.5
10.9	19.5	20.4	109	32.3
62.8	20.5	39	103	17.8
55.4	28.4	27.7	105	34.4
24.5	21.2	43.5	85.4	25.2
30.1	18.5	19.4	89.3	44.9
34.7	18.6	47	80.2	34.3
24.1	29.6	46.5	108	41.8
30.2	19	78.5	90.5	31.9
60.3	20.4	22.8	92.4	43.5
68.8	18.1	47.6	38.4	31.2
62.5	30.1	13.1	71.5	25.2
33.8	13.2	30.7	73.8	25.7
50.4	20.1	24.2	66.5	28.9
27.8	16.7	24.4	80	33
34.6	24.3	21.4	78.7	28.7
28.5	40.2	36.8	65.4	23.5
23.9	37	29.3	93.6	54.8
22.9	31.8	25.9	92.3	26.6
27	11.9	28.4	71.9	37.8
46.8	29.2	44.9	64	31.3
43.1	18	21	78.7	81.7
36.2	21.5	27.9	95.8	45.4
34	27.4	47	74.3	33.7
17.2	12.5	19.8	74.7	45
33.3	24.2	38.9	92.9	32.8
26.7	17.4	22.2	69.5	41.7
22.3	23	34.4	104	63.8
23.4	18.4	32.8	91.8	11.6
21.7	19.4	24.7	58.7	31.6
33	37.3	22.7	66	61.4
60.2	15.5	20.4	55.1	23.7
38.9	25.9	35.3	73.4	53.8
43.4	30.1	21.7	94.6	34.7
27.1	35.3	26.5	61.1	52.3
32.6	49.2	39.9	103	62.3
56.8	29.3	34.1	96.6	22.9
20.9	11.2	21.9	95.6	19.4
21.1	34.2	34.1	94.5	40.5
59.7	19.2	45.6	87.1	32
63.5	16.1	35.9	96.3	16.9
32.8	11.3	40.3	80.3	21.7
22.6	18.5	55.5	78.3	27.7
27.8	15.1	36.1	61.1	60.5
64.7	29.8	21.8	86	13.9
35.5	32.6	22.5	76.3	24.3
24.6	29.6	18.7	156	34
24.9	15.6	40.1	72.7	30.1
45.8	16.5	20.9	87	68.5
97.4	50.7	26.4	71.8	51.4
28.5	16.9	30.6	76.3	44.3
28.9	31.2	22.2	88.5	44.4
83.8	19.5	49.2	78.5	36.7
32.5	24.2	53	59.1	20.8
96.8	22	73.5	97.2	38.7
28.5	20.3	38.9	72.2	48.7
36.8	27.3	33.6	82.9	27.4
27.8	14.6	25.4	82.5	33.1
28.4	19.6	24.1	92.3	43.9
39.9	23.2	97.3	87.4	19.5
28.2	18.9	49	111	66.6
21.9	17.5	20.7	32.1	41
37.1	17.3	14.2	53.2	31.4
29.5	17.1	35.2	85.4	72.5
81.8	25.9	28.6	77.6	16.4
34.3	16.1	42	55.3	22.7
24.6	20.7	23.5	85.8	66.1
35.7	26.9	36.7	87.5	67.1
61.1	20.2	55.8	83.1	26
19.9	21.5	26.7	106	56
23.3	22	21.5	96.3	54
24.6	30.8	19.1	66.2	21.3
46	23.4	19.5	97.1	31.1
39.4	31.6	42.9	106	25.1
22.9	15	21.4	92.3	82.6
39.9	13.2	25.5	69.7	45.2
57.5	20.5	27.8	82.7	64.2
27	26.4	42.3	90.5	64.9
39.5	28.5	19.9	78.6	31.2
17.7	14.8	23.4	71.9	17.4
44.6	13.5	28.8	94	28.3
23.8	12.6	22.2	74.8	28.1
36.3	33	24.3	86.4	18.6
51.8	19.6	35	87.5	18.1
26.5	16.8	38.9	77.7	88.6
52.9	17.3	41	55.9	13.1
35.6	23.1	44.6	93.1	28
26.1	19.6	53.8	81.2	27.1
33.9	16.8	46.8	71.7	26.1
54.2	42.8	15.5	71.9	23.9
26.9	23.3	23.8	92.5	21.4
40.4	26.5	40.1	79.5	25.7
57.2	38.1	24.7	85.7	62.7
33.1	33.7	23.4	76	20.4
34.9	15.4	30.8	64.7	22.8
20.9	30.1	14.4	86.4	32.6
36.3	26.1	54.5	90.2	33
22.4	22.4	30.2	56.7	70.2
26.2	20.3	27.1	77.7	27.8
32.2	15.2	49.2	87.6	52.3
83.1	51.2	30.3	65.3	24.4
26.3	15	24.2	54.5	59.6
31.9	29.5	22.9	105	19.6
90.1	20.4	26	93.7	21.9
42.8	18.1	23.8	75.1	35.1
24.5	19.2	32.8	71.6	19.2
70	19.3	26.2	81.6	46.8
27.4	18.8	40.3	84.4	37.7
19.5	14.9	38.7	74.8	48
47.5	35.3	39.2	98.7	59.5
45.1	15.3	50.2	82.9	25.1
29.2	34.7	26.9	84.5	70.7
45.5	34	22.6	102	67.8
35.1	24.2	23.7	85.8	41.5
22.2	27.8	45.3	84.5	45.3
52.9	19.7	26.4	93.1	71.4
19.9	48.7	68.3	93.4	77.6
27.8	13.8	44.6	47.3	28.8
25.1	24.3	37.1	82.4	47.1
50	16.6	38.5	84.1	27
36.5	16.3	35.3	83.7	28.3
27.1	28.5	16.9	80.4	51.6
42	19.9	26	65	33.6
31.4	38.3	51.5	83.8	17.9
21.3	27.3	56.5	56.4	30.7
29.5	49.5	30.6	87.4	69.2
28	15.1	16.2	75.6	32.6
27.8	46.2	21.2	69.2	35.9
30.4	15.6	54.3	73.1	14.2
32.6	18.9	24.7	125	98.8
20.5	16.5	34.8	89.8	32.1
47.2	18.9	21.5	65.4	19
67.3	38.2	19.4	120	23.9
22.1	20.7	26.7	60.8	36.5
37.7	34.9	49.8	83.6	36
23.1	26.6	32.9	75.2	22.2
32.1	26.9	47.7	68.8	20
50.2	15	43.6	78.3	44.4
34.7	13.6	13.2	76.2	43.1
50	47.8	33.8	90.5	26.7
23.3	21.1	49.8	75.8	62.6
77.4	29.7	53.1	77.5	33.3
53.4	32.9	63.9	91.3	22.1
30.7	20.8	68.1	86.8	41
49.9	40.5	46.9	87.7	27
65	15.5	45.2	96.4	81
63.7	43.1	36.6	94	48.4
26.8	17.7	62.5	109	22.3
66.6	31.3	17	89.5	42.6
42.7	38.2	21.5	69.9	38.6
25.2	14.9	39.7	83.6	29
70.9	36.8	18.8	78	16.3
27.5	23.2	38.7	106	22.6
27	18.2	14.5	113	48.7
27.1	25.6	47.5	88.7	42.2
50.4	20	23.7	72.3	52.3
32.6	20.5	53.8	73.2	17.9
31.1	23	31.1	68.1	19.1
52.7	14.6	19.1	59.7	36.4
33.3	23.7	30	80.8	56.8
26.6	16.2	71.9	77.7	41.9
60.6	28.4	16.9	83.8	44.2
82.5	15.6	44.4	69	18.4
28.6	47.5	17.3	62.4	26.1
42.8	8.02	24.1	91.2	31.9
24.2	17	18.3	99.5	35.7
14.4	21.8	50.8	80.3	39.3
35.6	31.8	19.8	84	18.8
29.4	21.6	66.5	76.1	30.8
24.2	19	30.9	78.6	31.3
65.5	21	20.4	68	16.1
48	22.7	33	68.2	40.7
49.3	26.9	28.5	63.3	12.7
49.3	9.54	29.4	62.4	25.1
54.6	46.3	29.3	109	25.5
61.4	24.7	29.3	87.1	28
44.5	28.9	38.4	91.8	56.2
31.1	13.1	19.4	83.3	45.9
27.1	16.1	33.6	88.1	20.4
34.5	39.3	28.1	50.1	36.5
64.3	41.9	23.5	78.3	43.4
62.4	28.9	36.7	85.4	44.4
25	9.81	39.7	80.8	36.7
14.4	22.5	22.1	40.5	44.4
27.5	30.1	18.5	81.9	56.9
53.2	14.9	40.4	67	24.2
22.8	18.9	48.8	90.6	26.3
33.3	23.2	48.1	90.8	18.3
55.5	28	19	69.5	33
54.2	17.4	27.3	68	26
26.4	27.2	16.2	116	24.4
51	33.1	51.7	78.3	53.4
17.3	17.7	21.3	101	38.9
49.2	20.9	31.1	82.7	51.7
28.7	13.8	63.6	84.9	28.1
24.2	26.1	34.8	85.5	67.2
17.2	35.6	21.2	91.3	37.1
81.5	30.2	46	84.2	30.7
33.3	21.9	18.6	86.3	49.2
38.8	19.4	10.5	71.2	42.8
57.7	36.1	25	81.2	61.3
36.5	27.2	27.5	82.8	60
37.5	36.4	19.5	113	57.9
39.1	27.8	15.5	75	76.6
33.4	20.9	30.5	124	18.3
72.6	21.9	42.5	81.6	27.2
61.2	15.6	24.4	69.8	42.3
47.9	22.4	29.6	77.4	46.3
61	11.4	30.7	58.2	66.1
32.6	15.8	74.1	85	83.9
60.9	22	37.8	77.8	14.2
31.2	31.6	21.9	101	82.1
36.9	18	16.4	64.4	55.1
36.5	49.9	18.4	80.3	56.7
54.4	35.6	13.5	71.9	22.4
29.2	13.7	17.9	76.2	29.6
23.6	14.7	20.9	73.4	36.8
35.9	33	53	63.2	69.6
29.6	26.7	32.2	74	19.3
62.4	23.8	30.8	76.9	50.6
33.4	20.3	40.2	80.8	37.6
46.7	24.4	50.3	78.4	21
31.5	20	18.8	120	31.6
24.8	22.2	52.1	71.4	43.5
27.2	17.1	21.1	102	61.7
94.8	16.9	21.6	79.3	17.9
23.8	11.6	18.9	72.8	48.3
90.8	17.8	32.4	114	28.9
58.8	21.1	66.3	66.2	29.3
28.1	18.9	21.6	77.7	46.8
20.7	16.4	18	82.9	87.8
15.2	14.9	18.4	70.9	29.5
63.8	22.5	18.6	62.3	36.4
45.8	25.3	42.1	90	33.6
33.9	27.7	24.1	70.3	39
39.4	35.6	26.6	82	26
18.8	19.4	42.8	75.3	18.5
60.4	45.2	24.6	87.6	46.9
41.1	30	19.9	72.1	30
88.7	20.5	34.5	92.5	35.8
44	29.5	44.9	80.8	31.9
32.6	23.8	21.4	99.6	57.8
22.5	29.7	48.3	80.1	41.7
36.1	16.8	20.8	81.4	33.9
53.3	19.6	29.9	92.5	38.5
97.7	36.4	36	87.2	29.2
20.7	27.8	27.3	73.9	28.4
32.3	12.9	32.3	104	75.7
56.3	25.9	43.5	78.8	37.4
69.9	35.2	23.7	89.1	31.5
42.4	34.5	31.1	72.3	26.6
22.8	18.5	42	93.1	23.1
44	33.5	47.2	106	30.6
34.4	25.4	52.5	86	50.4
62.4	29.8	22.4	85.2	61.8
31.9	29	28.1	86.6	25.6
50	15.5	57.5	95.7	31.3
26.5	31.1	26.3	88.1	28.7
32.3	19.1	40.8	107	52
30.7	42.8	24.8	87.3	33.7
45	18.9	41.4	73.7	30.9
30.9	15.7	43.4	89.7	68
18.6	62.5	30.4	67.3	29.7
26	19.4	21.3	72.9	28
25.4	22.3	19.8	79.2	32.3
46.5	26.2	26.6	89.9	27.3
91.5	36.5	22.9	65.3	48.4
26.3	31.2	30.8	102	26.4
35.4	16.9	48.2	109	23.7
44.4	18.3	32.8	69.1	29.2
36.8	16.7	32.6	73.1	27.6
94.1	21.1	28.4	86.8	33.7
23.4	16.9	29.9	73.2	30.9
40.8	15.6	27.8	80.1	22.1
35.1	10.4	60.6	83.3	19.5
23.1	25.1	34.4	66	35.7
63.6	14.9	19.8	78.8	32.1
32.7	38.7	23.9	90.3	23.9
25	13.9	27.3	55.1	28.8
42.3	30.3	29.2	83.7	22.2
27.3	16.2	32.8	63.1	38.4
50.7	44.8	19.8	92.8	62.1
26.2	10	25.3	80.4	51.1
74	13.4	19.9	72.8	30.6
28.1	51.3	19.6	88.8	52.6
23.2	9.55	35.9	65.3	23.8
24.7	31.4	27.7	81.1	19.2
67.1	26.6	42.6	56	28.1
38.7	18.9	22.8	101	28.1
47.6	15.4	148	78.5	46.5
43.1	21.8	38.2	79.7	71.5
28.2	25.7	45.1	54.1	28.8
17.4	17.1	23.3	103	26.8
28.1	20.7	30.9	76.3	23.4
30.6	16.1	50.9	74.8	17.8
60.2	17.5	20.5	52.5	53.7
21.1	43.4	21.4	75.7	57.3
49.1	14.5	24.4	87.2	44.3
35.3	16.8	24.4	36.2	25.3
53.1	31.8	54.1	84.2	47.2
24.6	17.1	46.4	86.4	27.7
30.7	15	26.7	84.2	30.6
35.1	16.9	21.1	77.4	73.4
19.3	29.2	34.4	72	19.6
61.4	14.4	18	89.4	52.5
57.8	13.3	21.4	104	33.5
84.6	24.5	27.6	83.6	24
25.8	21.8	18.7	73.5	26.8
46.7	20.1	18.2	79.1	38.8
29.3	16.8	36.2	78.7	62.5
28	21.6	45.3	88.3	22.8
21	28	24.8	71.7	84.2
28.3	27.2	45.9	70.9	34.2
16.3	13.9	23.1	70.3	19.8
31	16.2	56.9	66.6	42.5
44.6	19.9	17.9	66.9	44.4
58.5	11.2	26	93	44.5
76.6	19.3	40.5	102	72.9
34.1	35.4	19.9	71	28.1
52.7	31	34.7	96.6	29.8
27.9	31	24.8	90.5	21.9
18.3	14.5	15.9	65.9	70.2
37.4	13.3	23.8	94.8	25.1
54.8	23.3	43.9	87.3	25.4
26.9	54.7	22.7	67.9	56.3
82.1	58.7	31.9	84.4	45.2
91.2	21.5	17.8	68.3	76.3
56.1	26	17.9	77.6	28.1
19.5	21.7	34	91.3	43.2
59.1	64.6	24.5	63.2	46
34.5	32.4	25.5	84.6	45.3
59.5	14.6	52.6	93.2	43.6
38.4	32.2	43.4	80.8	30.2
90	18.8	36.3	62.6	26.7
26.7	16.9	57.5	98.4	26.7
25.5	62	72.5	135	30.5
70.8	24.6	23.1	72	36.5
49.4	20.5	25.4	71.8	48.4
35.8	23.8	21	74.4	40
30.4		33.4	62.4	41.7
28.3		28.5	77	65.9
33.3		38.5	62.8	25.5
46.7		21.5	69.2	30
33.7		25.8	109	47.3
30.7		39.7	78.4
