# Supplementary material for: Proteostasis is differentially modulated by inhibition of translation initiation or elongation
Source: eLife. 2023 Oct 5;12:e76465. doi: 10.7554/eLife.76465 (PMC10581687; doi:10.7554/eLife.76465)
Supplement: Figure 1—figure supplement 1—source data 2. [file elife-76465-fig1-figsupp1-data2.zip › Figure 1ΓÇöFigure Supplement 1B-source data/Figure 1ΓÇöFigure Supplement 1B-source data.txt]

DMSO	CHX
1	0.62822785
1	0.59503593
1	0.15650542
