# Supplementary material for: Proteostasis is differentially modulated by inhibition of translation initiation or elongation
Source: eLife. 2023 Oct 5;12:e76465. doi: 10.7554/eLife.76465 (PMC10581687; doi:10.7554/eLife.76465)
Supplement: Figure 1—figure supplement 1—source data 3. [file elife-76465-fig1-figsupp1-data3.zip › Figure 1ΓÇöFigure Supplement 1C-source data/Figure 1ΓÇöFigure Supplement 1C-source data.txt]

DMSO	Cycloheximide	Salubrinal
178	121	117
302	184	345.6
181	241	297
227	186	211.5
300	211	201.6
231	216	171.9
168	187	171.9
195	240	352.8
316	308	182.7
160	161	135
186	268	325.8
188	247	163.8
293	306	197.1
372	406	177.3
162	379	274.5
267	343	132.3
209	177	269.1
177	291	308.7
218	185	253.8
287	189	181.8
228	200	371.7
365	171	165.6
204	196	157.5
346	157	369.9
218	113	216.9
245	400	174.6
150	373	201.6
215	381	295.2
347	308	291.6
231	315	397.8
371	260	156.6
234	189	340.2
271	369	237.6
278	150	189
365	342	326.7
178	140	291.6
191	200	242.1
259	225	189.9
255	178	298.8
277	338	203.4
206	273	306.9
156	128	223.2
440	176	134.1
186	369	161.1
237	128	348.3
282	233	177.3
227	213	203.4
110	372	174.6
185	248	195.3
222	430	350.1
198	181	227.7
300	239	173.7
437	281	119.7
192	190	211.5
278	144	303.3
214	341	189
210	336	299.7
208	330	180
155	136	189.9
166	400	244.8
225	327	176.4
391	213	168.3
208	135	118.8
189	212	450
185	183	159.3
535	137	270.9
244	245	161.1
296	152	369
368	199	223.2
203	198	160.2
210	267	125.1
263	245	213.3
190	202	197.1
296	215	209.7
230	171	149.4
181	180	159.3
222	173	193.5
207	184	176.4
182	165	178.2
422	182	201.6
191	194	171
249	231	156.6
288	279	153.9
128	247	167.4
396	374	252
204	191	140.4
197	83.7	209.7
194	218	199.8
196	240	276.3
299	400	304.2
370	227	219.6
109	478	144.9
246	308	237.6
308	182	189.9
158	387	148.5
384	330	184.5
137	115	232.2
193	197	199.8
181	186	183.6
383	172	200.7
297	204	151.2
285	193	148.5
206	332	165.6
215	190	369.9
208	322	154.8
230	354	182.7
366	234	208.8
293	98.1	280.8
302	323	270.9
185	152	344.7
407	279	250.2
217	179	153
171	390	151.2
145	198	280.8
222	241	248.4
184	343	135
162	208	153.9
165	441	187.2
151	350	129.6
188	214	170.1
198	171	191.7
472	94.1	149.4
181	190	87.39
467	334	153.9
221	231	188.1
246	166	88.56
319	247	234
122	183	225
311	209	175.5
341	186	333
285	201	318.6
240	382	194.4
223	184	320.4
197	293	324.9
347	287	255.6
341	204	447.3
201	182	211.5
320	395	153
215	181	180
342	199	171
424	212	184.5
406	175	277.2
295	363	264.6
257	301	125.1
406	170	327.6
384	96	155.7
187	110	250.2
181	248	220.5
373	178	158.4
375	177	144.9
134	184	180
224	119	178.2
214	175	197.1
371	188	143.1
178	154	360
182	498	148.5
355	373	178.2
328	230	95.4
343	333	252.9
438	314	337.5
426	113	198.9
310	259	164.7
242	369	142.2
174	187	170.1
363	152	171
306	278	312.3
126	402	142.2
211	434	333.9
447	143	192.6
394	333	293.4
192	121	231.3
173	172	226.8
225	205	275.4
326	89.8	279
202	221	277.2
343	235	274.5
394	249	78.3
546	220	220.5
304	130	187.2
126	241	202.5
198	323	360.9
201	371	161.1
198	217	474.3
397	165	170.1
201	186	355.5
273	201	427.5
154	192	248.4
351	185	322.2
198	196	139.5
441	183	207
339	419	405
349	119	221.4
226	308	228.6
313	196	162
377	385	161.1
293	234	244.8
397	205	216.9
180	248	174.6
263	379	127.8
296	161	222.3
417	259	481.5
177	361	137.7
175	259	373.5
150	157	238.5
192	135	169.2
133	181	183.6
200	134	132.3
208	242	109.8
188	169	471.6
254	191	265.5
384	225	379.8
438	227	272.7
255	407	472.5
146	389	411.3
194	429	231.3
198	248	167.4
217	193	176.4
195	214	181.8
227	227	166.5
281	366	364.5
274	201	118.8
182	337	230.4
183	186	328.5
328	226	233.1
452	223	181.8
175	204	336.6
379	193	172.8
441	347	164.7
231	199	186.3
148	186	156.6
427	210	173.7
422	180	214.2
174	371	167.4
469	183	176.4
239	397	252
353	148	286.2
241	344	251.1
422	371	186.3
159	138	189.9
207	270	213.3
396	400	225
308	122	224.1
362	142	156.6
178	407	200.7
222	373	270.9
206	338	146.7
196	184	158.4
289	197	136.8
272	235	206.1
479	160	183.6
268	296	190.8
193	173	359.1
262	237	99.9
423	171	376.2
180	169	314.1
381	384	333
251	178	487.8
207	229	182.7
283	203	197.1
182	181	205.2
195	225	402.3
266	183	195.3
230	390	316.8
249	261	218.7
159	222	225
115	208	236.7
162	303	468.9
395	178	243
230	205	198.9
193	163	321.3
175	170	171
433	241	186.3
256	120	272.7
198	360	171
341	254	168.3
196	231	253.8
144	371	171.9
211	332	155.7
218	165	170.1
386	322	178.2
249	235	175.5
217	258	175.5
247	200	547.2
327	197	243.9
224	236	424.8
229	184	373.5
158	64.8	226.8
189	197	181.8
329	270	198
237	174	175.5
344	227	229.5
179	147	148.5
207	181	344.7
421	181	217.8
188	158	160.2
357	195	121.5
447	241	168.3
386	304	136.8
351	179	287.1
181	197	184.5
212	172	215.1
251	224	294.3
319	150	176.4
358	223	239.4
595	215	225.9
251	333	175.5
179	210	265.5
439	246	236.7
279	221	191.7
229	229	302.4
212	392	199.8
139	208	180
167	310	272.7
425	171	334.8
195	357	235.8
212	173	167.4
274	94.6	291.6
266	276	214.2
272	171	256.5
380	314	141.3
181	239	162
201	168	171
189	211	132.3
206	334	230.4
191	279	70.47
363	144	393.3
184	226	183.6
154	165	360.9
273	168	143.1
167	211	150.3
212	117	137.7
329	190	206.1
274	170	380.7
344	68.2	153
362	417	385.2
206	222	194.4
170	176	285.3
385	538	152.1
204	457	180.9
250	234	333
283	175	460.8
241	196	189
202	351	445.5
273	163	199.8
367	282	223.2
224	213	243
218	204	131.4
172	175	56.61
143	199	190.8
189	203	162
244	240	301.5
393	376	132.3
379	331	152.1
372	85.4	306
208	174	198.9
429	214	368.1
294	202	264.6
259	182	272.7
195	233	185.4
334	240	207
227	292	369.9
236	238	307.8
219	199	320.4
404	230	297.9
228	227	166.5
322	383	359.1
357	259	176.4
141	276	131.4
194	444	376.2
361	300	166.5
98.3	191	171
205	266	240.3
255	229	162
368	194	166.5
343	170	182.7
248	310	208.8
208	198	246.6
274	210	151.2
192	367	346.5
218	433	178.2
209	279	172.8
201	361	312.3
464	405	230.4
198	215	337.5
180	367	157.5
215	476	76.68
321	184	312.3
216	366	155.7
311	403	221.4
225	375	155.7
331	180	390.6
403	253	346.5
437	137	350.1
145	265	365.4
182	338	243
236	161	112.5
243	234	189.9
201	321	162.9
489	344	157.5
203	210	396.9
137	219	174.6
128	232	171.9
172	317	227.7
256	370	216.9
281	268	198.9
415	234	153.9
356	180	351.9
218	163	163.8
201	190	275.4
353	212	242.1
199	404	135
447	114	433.8
418	279	216.9
213	261	158.4
383	166	332.1
202	193	196.2
375	258	198
257	201	335.7
351	200	268.2
247	202	308.7
391	259	284.4
197	151	182.7
186	441	183.6
226	363	356.4
171	131	147.6
492	219	206.1
326	149	131.4
223	191	238.5
156	176	172.8
266	202	347.4
229	225	198
156	204	263.7
141	192	134.1
297	305	314.1
337	227	168.3
256	194	385.2
156	189	243
368	315	158.4
417	327	161.1
187	204	173.7
191	171	234.9
426	205	215.1
264	103	204.3
329	221	321.3
272	379	249.3
185	323	161.1
289	215	169.2
190	348	164.7
189	189	120.6
428	262	155.7
314	271	237.6
290	201	196.2
195	388	152.1
305	180	195.3
418	161	241.2
433	249	167.4
206	349	215.1
180	416	183.6
172	189	405
406	187	268.2
194	326	326.7
162	406	155.7
165	226	361.8
111	336	178.2
188	196	219.6
396	352	198
255	327	372.6
393	147	345.6
188	278	233.1
262	286	239.4
492	348	439.2
207	210	344.7
239	341	231.3
438	120	383.4
229	236	200.7
191	77.9	223.2
231	250	137.7
270	342	179.1
245	188	298.8
178	331	171.9
186	320	172.8
256	238	176.4
171	205	269.1
166	172	199.8
178	218	160.2
191	431	180.9
128	421	401.4
316	236	185.4
326	365	272.7
184	121	237.6
295	416	212.4
321	181	340.2
	426	146.7
	306	343.8
	132	82.53
	211	296.1
	132	333
		312.3
		168.3
		162
