# Supplementary material for: Proteostasis is differentially modulated by inhibition of translation initiation or elongation
Source: eLife. 2023 Oct 5;12:e76465. doi: 10.7554/eLife.76465 (PMC10581687; doi:10.7554/eLife.76465)
Supplement: Figure 1—figure supplement 1—source data 4. [file elife-76465-fig1-figsupp1-data4.zip › Figure 1ΓÇöFigure Supplement 1D-source data/Figure 1ΓÇöFigure Supplement 1D-source data.txt]

DMSO	Cycloheximide	Salubrinal
21.4	16.7	80.4
42.1	24.3	67.5
26.6	40.5	51.4
37.3	26.3	25.9
50.3	36.8	31.4
43.2	30.3	26.1
30.8	30.3	26.2
25.6	39.2	59.6
64.7	41	45.5
22.7	23.3	26.7
29.4	65.7	73.3
20.4	33	52.3
42.6	68.3	42
63.5	60	24
21.6	59.3	46
42.5	62.4	23.4
29.5	29.6	100
28.3	51.6	51.4
29.7	25.7	43.2
36.6	23.4	48.9
41.5	26.9	61.2
54.8	30.2	41.9
32.6	23.7	34.8
67.5	29.7	65.3
37.1	14.9	31.1
46.5	66.3	32.2
23.5	53.5	29.5
33	55.4	51
62.7	34.5	53.5
36.4	74.2	62.4
46.8	33	28.7
30	24.3	70.4
39.8	52.7	56.7
37.1	20.3	30.1
63.4	55.6	57.5
23.8	15.1	49.7
26.6	30.6	35.1
55.6	27.1	35.2
28.4	28.2	67.5
37.5	55.4	35
26.5	34.6	68.5
24.5	17.6	34.8
79.6	27.5	28.2
30.9	55.7	28.1
33.5	15.2	71.9
41.9	28.5	32.3
33	29	28.2
19	51.6	35.1
29.3	27.8	24.1
26.6	72	55.4
32.5	23.4	47.3
42.2	30.7	36.8
87.5	50.5	23.8
33.6	51.7	27.6
37.8	20.9	81.4
34.2	50.4	39.7
25.2	44.1	57.1
28	36.8	25.4
19.6	62.3	27.3
24.6	59.4	65.1
29.2	77.9	30.2
66.1	29.1	24.3
26.9	17.9	28.7
23.8	33.1	94
31.8	24	39.1
73.4	20.5	40.5
39.4	32.7	39.5
41.2	19.6	68.2
50.2	24.9	79.8
22.5	25.6	24.9
26	53.9	29.5
33.7	40.1	33.6
22.1	30.6	26.1
43.3	26.6	61.1
28	26.9	22
33.6	25.1	31.1
27.2	24.7	28.6
25.5	23.8	28.4
25.2	22	21.9
59.4	25.2	27.7
22.6	30.8	30.7
30.9	27.9	25.9
78.4	51.3	33.5
14.8	28.9	27.7
52.2	60.1	51.8
26	25.6	30.5
22.4	13.4	30.4
24.3	25.7	33.4
40.3	28.5	48.8
47	85.4	41.3
55.1	32.6	31.2
17.5	68.3	16.9
31.4	54.4	33.2
37.9	28.1	33.6
18.3	69.4	20
119	51.2	55.4
32.8	16.1	25.8
27.2	25.1	31.6
24.6	31	56.4
62.3	20.7	31.1
39.2	28.5	34.8
34.2	29.8	23.2
35.8	48.3	76.9
30.4	31.9	28
32	40.9	27.2
32.3	54.4	28.7
49.3	41.4	47.3
44.7	18.1	41.4
36.1	87.4	81.4
39.4	16.6	39.2
52.3	55	41.9
29.1	24.3	26.3
22.5	55.7	40.1
28.2	27.5	58
27.1	28.2	19.4
20.1	46.6	23.2
26	25.4	29.8
30.9	70	31.2
26.2	53.1	29.7
25.3	44.1	31.7
23.7	21.7	26.8
60.9	12.6	12.3
25.5	25.2	25.9
79	56.3	30.3
28.8	29.7	23.2
30.8	20.5	48.8
93.2	100	30.9
14.7	28.2	24.7
57.9	31.3	72.6
45.9	26.6	91.8
53.3	36.3	34.1
36.7	51.8	56.5
27.1	23.2	53.1
23.1	46.8	28.1
45.1	43	64.9
46.9	24.7	29.8
31.3	25.2	24.9
49	57.5	28.5
43.7	21.4	25.5
30.2	25.4	32.1
99	27.9	66.8
41.9	23.9	54.1
57.6	52.5	28.7
34.7	36	60.1
77.8	19	67.1
54.4	27.2	53.2
27.5	22.2	46.3
23.2	41.3	21.2
65.7	25.5	16.9
61.4	64.2	29.5
18.9	25.2	27.7
27.1	15.5	32.6
34.2	21.7	25.2
61	25.8	59.5
28.2	23.5	29
29.4	68.7	32.2
49.2	46.8	13.1
53.1	34	39.9
72.3	45	74.2
56.7	48.9	31.6
76	20.6	31.3
48.3	96.1	22.4
28.5	47.5	22
26.9	27.8	22.7
53.3	23.6	56.7
42.3	26.8	18.8
13.6	56.7	54.9
29.3	71.8	28.5
79.2	22.9	47.3
61	57.8	30.5
26.6	14.4	29.1
32.5	27	38.2
28.5	28.6	104
40	14	43.5
25.1	46.5	56.9
57.2	33.4	10.4
62.2	34.5	33.6
112	39	30.7
37.5	18.2	62.7
15.9	30.4	37.6
25.7	53.6	98.8
26.6	50.9	26.9
24.1	38.6	64.3
50.6	21	94.2
26.9	33.6	64.8
55.7	29.5	43.5
23.5	43.1	33.1
52.9	22.8	38.8
23.3	28.8	98.2
65.4	21.9	106
58	56.6	59.6
70.8	18.1	29
33.2	47	22.8
62.2	21.4	37.3
54.4	62.5	121
42.8	31.6	25.7
51.9	36.8	42.9
25.3	54.2	36.8
50.1	62.9	77.7
97.7	31.7	31.8
99.8	54.5	77.4
23.6	66.4	38.2
28	36.5	30.1
20.2	17.8	26.3
26.5	26.8	24.7
24.4	22	17.6
32.8	27.7	80.5
27.1	63.4	45.6
26.4	21.3	77.3
31.5	28.4	55.3
52.3	29.8	78.6
71.3	28.6	88.2
39.5	55.4	37.7
23	56.3	65.8
28.1	76.7	25.8
29.6	50.6	34.1
32.8	26.3	25.1
33.6	25.3	54.9
34.7	36.1	24.2
69.7	42.8	32.9
41.8	30.1	54.4
28.8	50.7	45
32.2	25.1	27.5
47.1	39	53.1
47.1	30.9	24.3
21.1	28.4	24.9
52	30.1	25.9
68.2	58.4	34.5
71.7	24.2	25.8
23.5	31.5	31.1
66.1	27.1	27.3
82.9	22.5	27.8
28.2	53.3	55.3
107	20.7	46.8
43.3	52.8	39.3
53.8	24.6	27.3
28.6	45.2	34.4
84.4	50.6	28.2
22.1	21.7	36.5
26.9	36.2	39.3
44.4	53.2	26.1
52.9	35.4	27.8
54.4	22.7	46
47.8	59	24.2
30.8	79.1	26.9
27.6	46.5	32
22.4	22	31.4
36.4	25.3	25.5
39.4	52.4	28.2
82	30.2	59.6
39	42.7	14.4
31	17.8	59.7
38.6	35.2	80.9
64.4	20.5	50.9
22.7	25.2	78.2
48.6	72.5	26.6
38	27.6	26.3
30.8	26.4	24.7
83.9	26.9	63.2
23.2	28.3	31
33	32.3	60.1
41	25.6	27
32.2	65.3	70
68.1	57.3	33.4
25.7	31.9	83.7
39.5	33.6	35.7
35.9	58.5	68.2
44	25.9	25.8
47.6	27.7	75.2
27.5	17.8	22.7
21.9	19.4	35.3
70	29.5	57.7
34.3	18.7	31.7
35	53.6	22.9
65	56.8	28.2
25	62	39
33.6	49.1	31.3
119	58.2	30.2
32.6	18.7	109
68.7	60.6	67.7
33.5	33.7	74.7
28.7	32.7	91.4
37.3	25.2	37.7
40.8	23.1	29.5
30.3	31.2	63.6
27.3	22.7	43.8
30.5	14.6	23.2
23.8	26.3	41.7
50.1	84.4	57.3
34.1	23.4	25.1
58.8	28.9	30.1
34.2	19.7	34.6
30.9	26.6	35.9
66.4	26.2	52.4
28.1	25.4	30.1
46.3	22.1	35.3
59.7	56.2	49
55.5	42.9	23.7
55	23.4	32.4
22.7	31.1	36.3
27.7	19.8	23.7
35.3	27.6	93.3
52.5	22.7	45.6
55	27.8	28.1
83.8	35.3	56.3
36.9	50.9	28.3
24.7	34.6	31.4
112	32.2	41.3
70.3	28.8	61.2
32	37	31.4
33.5	61.5	25.5
27.9	44.5	47.7
29.1	37.9	32.4
60.4	23	36.8
24.2	51.4	28.6
28.6	24.9	39.1
56.5	16.6	43
36.1	33.8	33.6
66.6	24.8	34.8
97.6	93.5	12.8
26.3	37.8	98.7
27.2	26.3	27.7
21.7	27.9	54.6
35.2	50.4	33.7
23.7	50.5	35
60.4	27.5	23.8
29.1	28.6	32.9
29.4	20.6	66.9
92.4	22.9	25.3
30.2	26.7	76.4
30.8	23.6	32.6
49.2	30.8	65.9
39.3	21.5	30.9
58.3	8.95	33.8
64	74.1	77
27.1	29.9	27.2
26.7	26.9	93.5
54.2	81.3	26.3
31.5	78.7	57.4
37.5	32.4	93.7
26	26.2	25.5
35	32.3	13.1
27.6	48.4	33.5
44.5	26.8	28.8
51.3	43.4	51.3
40.3	28	29.3
82.8	31.6	19.8
25.5	26.5	48
22.7	22.9	36.4
28.7	28.4	94.9
33.6	27.3	49.7
57.8	63	57.3
59	52.5	31
73.5	13.1	39.4
32.4	14.7	70.4
82.4	24.1	42.5
43.7	29.3	54.2
34.1	24.8	54.5
26.1	31.6	28.4
58.5	30.5	50
51.6	38.9	40.2
31.2	49.6	25.6
29.4	20.3	57.9
56.6	25.8	38
25	29.5	27.2
56	51	37.8
54.1	52.2	27.7
29.3	45.1	28.7
27.8	75.7	28.1
153	51.1	33.2
13.5	24.6	70.1
28.5	41.5	21.3
44.6	30.5	68
46.3	26.5	26.3
79.2	21.5	28
36.9	52.1	48.5
30.5	25.7	34
35.8	29.9	58.1
29	57.2	29.7
32.9	70.8	12.5
35.3	41.5	63.2
41.7	54.4	29.5
81.3	54.3	35.2
30.8	25.9	24
22.4	49.8	104
29.9	124	62.3
39.9	22.9	53.7
34.7	65.1	67
51.1	59.3	40.2
33.6	54.6	17.4
64.3	35.9	30.2
74	32.1	26.4
60.2	19.4	32.8
21.3	89.5	83.9
28.6	44	27.3
37.1	29.9	27.5
26.7	32.6	40.5
26.6	38.5	60.7
68.8	45.6	29.9
26.4	34	24.1
32.6	26.2	90.2
20.1	27.8	33
27.6	55.3	34.3
35.9	67.3	113
37.6	35.5	32.8
86.5	28.3	26.8
51.5	17.2	63
35.5	20.8	26.1
27.7	24.1	28.3
55.3	25.9	56.4
31	56.5	33.3
74.7	17.1	60.3
81.3	46.5	48.4
30	49.6	27.2
65.4	22.2	36.6
24.2	27.8	50.2
48.2	44	29.7
34.7	27.3	35.9
58.6	26.6	26.8
33.8	26.9	32.2
70.8	39.3	29.6
27	22.7	66.7
28.5	65.2	30.4
29	50.1	44.5
23.8	14	24.7
69.4	28.8	53.6
43.9	30.3	24.4
46.9	30.2	72.2
22.4	21.4	49.4
29.1	24.5	29.8
29.1	31.5	30.7
43.9	25.5	27.4
17.8	27.7	28.7
51.9	37.1	56.5
48	40	37.7
37.5	25.4	47.5
18.6	33	36.1
68.4	48	39
116	54.5	36.8
31	27.7	20.7
22.6	24.1	27
52.3	27.7	26.8
33.7	14.6	33.9
43.4	31.3	24.5
32.5	51.8	26.3
20.8	69.2	39.9
59.8	24.2	21.3
28.4	79.8	40.8
32.9	26.8	29.2
62.1	47.9	51.4
72.6	50.3	42.4
45.5	29.2	49.3
33.4	60.4	21.8
39	32.4	52.2
66	22.8	30
84	66.7	38.4
27.6	52.1	27.3
31.5	56	56.9
22.5	27	58.8
59.1	45.2	31.2
36.5	46.1	40.8
36.2	57.2	62.2
27.5	31.7	70.9
19.2	42.9	37.1
23.9	22.9	73
69.4	58.8	33.1
56.8	103	31.3
51	23.3	33.8
21.8	34.3	21.7
51.1	54.8	93.9
97.6	72.3	36.6
37.5	23.9	23.5
37.8	44.5	93.1
70.6	19.2	54.7
52.9	30.3	31.4
30.7	12.1	28.2
27.2	37.6	24.7
41.6	45.3	105
32.5	26.5	38.5
21.4	45.1	58.6
31.6	61.9	44.9
24.2	61.8	52.9
36.5	28.3	57.4
27.3	23	25.7
32	30.4	57.9
22.9	85.9	61.2
23.2	55.9	50.5
53.6	28.2	69.1
64.2	71.3	53.5
36.1	14.9	32.7
48.2	55.5	26.3
62.2	21.1
	80.3
	34.3
	29.5
	34
	16.9
