# Supplementary material for: Proteostasis is differentially modulated by inhibition of translation initiation or elongation
Source: eLife. 2023 Oct 5;12:e76465. doi: 10.7554/eLife.76465 (PMC10581687; doi:10.7554/eLife.76465)
Supplement: Figure 2—source data 1. [file elife-76465-fig2-data1.zip › Figure 2B_source_data/Figure 2B_source_data.csv]

Hours	DMSO	DMSO	DMSO	Anisomycin	Anisomycin	Anisomycin	Salubrinal	Salubrinal	Salubrinal	4ErCat	4ErCat	4ErCat	Lycorine	Lycorine	Lycorine
0	100	100	100	100	100	100	100	100	100	100	100	100	100	100	100
2	100	100	100	100	100	100	100	100	100	100	100	100	100	100	100
3	65.8536585	67.7419355	66.6666667	95.6521739	75.6756757	83.3333333	71.4285714	76	72.4137931	76.3157895	68.5714286	72.972973	77.4193548	68.5714286	70.9677419
4	53.6585366	48.3870968	47.2222222	95.6521739	75.6756757	83.3333333	51.4285714	68	55.1724138	68.4210526	68.5714286	67.5675676	74.1935484	62.8571429	67.7419355
5	36.5853659	38.7096774	44.4444444	95.6521739	75.6756757	83.3333333	51.4285714	64	55.1724138	65.7894737	68.5714286	64.8648649	58.0645161	62.8571429	58.0645161
6	31.7073171	32.2580645	30.5555556	95.6521739	75.6756757	80	51.4285714	64	51.7241379	60.5263158	62.8571429	59.4594595	51.6129032	60	51.6129032
7	24.3902439	32.2580645	27.7777778	82.6086957	70.2702703	73.3333333	48.5714286	60	51.7241379	57.8947368	54.2857143	56.7567568	45.1612903	34.2857143	35.483871
8	14.6341463	6.4516129	11.1111111	52.173913	43.2432432	50	45.7142857	24	34.4827586	34.2105263	31.4285714	32.4324324	16.1290323	34.2857143	19.3548387
9	4.87804878	3.22580645	2.77777778	21.7391304	21.6216216	16.6666667	31.4285714	20	24.137931	23.6842105	25.7142857	24.3243243	12.9032258	8.5714286	3.2258065
10	0	0	2.77777778	8.69565217	8.10810811	6.66666667	14.2857143	8	3.4482759	5.26315789	8.57142857	2.7027027	0	0	0
