# Supplementary material for: Proteostasis is differentially modulated by inhibition of translation initiation or elongation
Source: eLife. 2023 Oct 5;12:e76465. doi: 10.7554/eLife.76465 (PMC10581687; doi:10.7554/eLife.76465)
Supplement: Figure 2—source data 2. [file elife-76465-fig2-data2.zip › Figure 2C_source_data/Figure 2C_source_data.csv]

Hours	DMSO	DMSO	DMSO	Anisomycin	Anisomycin	Anisomycin	Lycorine	Lycorine	Lycorine	4E1RCat	4E1RCat	4E1RCat	Salubrinal	Salubrinal	Salubrinal
0	100	100	100	100	100	100	100	100	100	100	100	100	100	100	100
2	57.1428571	63.3333333	77.4193548	84	92.5925926	93.5483871	74.1935484	82.7586207	90.625	80.6451613	100	80	53.5714286	60	62.5
3	46.4285714	40	61.2903226	80	88.8888889	77.4193548	70.9677419	58.6206897	81.25	58.0645161	77.2727273	57.1428571	25	40	62.5
4	32.1428571	20	38.7096774	76	59.2592593	77.4193548	58.0645161	55.1724138	50	25.8064516	50	40	14.2857143	32	31.25
5	25	16.6666667	16.1290323	68	44.4444444	48.3870968	35.483871	48.2758621	31.125	22.5806452	45.4545455	25.7142857	14.2857143	28	15.625
6	10.7142857	3.33333333	9.67741935	52	33.3333333	35.483871	25.8064516	34.4827586	21.875	19.3548387	40.9090909	11.4285714	10.7142857	24	3.125
7	3.57142857	3.33333333	0	28	33.3333333	12.9032258	6.4516129	6.89655172	3.125	16.1290323	31.8181818	8.57142857	7.14285714	8	0
