# Supplementary material for: Proteostasis is differentially modulated by inhibition of translation initiation or elongation
Source: eLife. 2023 Oct 5;12:e76465. doi: 10.7554/eLife.76465 (PMC10581687; doi:10.7554/eLife.76465)
Supplement: Figure 2—source data 4. [file elife-76465-fig2-data4.zip › Figure 2E_source_data/Figure 2E_source data2.csv]

	DMSO	DMSO	DMSO	DMSO	Anisomycin	Anisomycin	Anisomycin	Anisomycin
NHS	1.00000000	1.00000000	1.00000000	1.00000000	1.20382993	0.91092734	0.86602475	0.93434294
HS	1.78434384	1.06514687	0.93371790	0.97284764	0.48809336	0.74606101	0.76257927	0.68150512
