# Supplementary material for: Proteostasis is differentially modulated by inhibition of translation initiation or elongation
Source: eLife. 2023 Oct 5;12:e76465. doi: 10.7554/eLife.76465 (PMC10581687; doi:10.7554/eLife.76465)
Supplement: Figure 3—source data 1. [file elife-76465-fig3-data1.zip]

Archive with 31 entries (30 files):
- Figure 3B_source_data/
- Figure 3B_source_data/D05_S3_5.tif
- __MACOSX/Figure 3B_source_data/._D05_S3_5.tif
- Figure 3B_source_data/D05_S3_1.tif
- __MACOSX/Figure 3B_source_data/._D05_S3_1.tif
- Figure 3B_source_data/D05_S3_2.tif
- __MACOSX/Figure 3B_source_data/._D05_S3_2.tif
- Figure 3B_source_data/D05_S3_3.tif
- __MACOSX/Figure 3B_source_data/._D05_S3_3.tif
- Figure 3B_source_data/D05_S3_4.tif
- __MACOSX/Figure 3B_source_data/._D05_S3_4.tif
- Figure 3B_source_data/D05_S3_6.tif
- __MACOSX/Figure 3B_source_data/._D05_S3_6.tif
- Figure 3B_source_data/D05_S3_7.tif
- __MACOSX/Figure 3B_source_data/._D05_S3_7.tif
- Figure 3B_source_data/D05_S3_8.tif
- __MACOSX/Figure 3B_source_data/._D05_S3_8.tif
- Figure 3B_source_data/D05_S3_9.tif
- __MACOSX/Figure 3B_source_data/._D05_S3_9.tif
- Figure 3B_source_data/D05_S3_10.tif
- __MACOSX/Figure 3B_source_data/._D05_S3_10.tif
- Figure 3B_source_data/D05_S3_11.tif
- __MACOSX/Figure 3B_source_data/._D05_S3_11.tif
- Figure 3B_source_data/D05_S3_12.tif
- __MACOSX/Figure 3B_source_data/._D05_S3_12.tif
- Figure 3B_source_data/D05_S3_13.tif
- __MACOSX/Figure 3B_source_data/._D05_S3_13.tif
- Figure 3B_source_data/D05_S3_14.tif
- __MACOSX/Figure 3B_source_data/._D05_S3_14.tif
- Figure 3B_source_data/D05_S3_15.tif
- __MACOSX/Figure 3B_source_data/._D05_S3_15.tif
