# Supplementary material for: Proteostasis is differentially modulated by inhibition of translation initiation or elongation
Source: eLife. 2023 Oct 5;12:e76465. doi: 10.7554/eLife.76465 (PMC10581687; doi:10.7554/eLife.76465)
Supplement: Figure 3—source data 2. [file elife-76465-fig3-data2.zip › Figure 3C_source_data/Figure 4C_source_data.csv]

Hours After Heat shock	DMSO	DMSO	DMSO	DMSO	DMSO	DMSO	DMSO	DMSO	DMSO	DMSO	DMSO	DMSO	DMSO	DMSO	DMSO	DMSO	DMSO	DMSO	DMSO	DMSO	DMSO	DMSO	DMSO	DMSO	DMSO	DMSO	DMSO	DMSO	DMSO	DMSO	DMSO	DMSO	DMSO	DMSO	DMSO	DMSO	DMSO	DMSO	DMSO	DMSO	DMSO	DMSO	DMSO	DMSO	DMSO	DMSO	DMSO	DMSO	DMSO
1	1	1	2	8	2	1	1	2	4	4	5	5	6	10	2	0	4	5	1	0	4	1	7	5	5	6	10	2	1	3	5	7	10	3	1	4	6	3	6	3	3	11	6	3	6	8	1	4	2
2	1	1	2	9	2	1	1	3	7	5	6	5	6	13	4	0	4	11	1	4	8	1	9	6	5	6	13	3	1	3	6	6	10	6	0	3	6	2	2	5	5	10	6	5	5	5	3	3	2
3	2	1	1	6	1	1	9	7	6	4	8	5	6	11	6	3	5	12	3	4	3	4	7	3	4	5	13	2	1	3	7	9	8	1	3	4	5	2	2	9	4	10	5	6	8	5	0	5	2
4	1	4	2	6	1	1	3	3	7	6	7	5	9	8	5	3	4	2	3	1	4	3	5	5	7	8	8	5	0	3	10	10	9	8	4	3	8	7	6	4	6	6	7	6	8	6	4	1	1
5	2	3	2	4	0	1	2	4	7	3	9	4	5	7	7	5	3	6	0	2	4	3	5	5	7	7	12	2	2	3	10	6	11	6	4	4	12	11	5	3	4	11	11	3	10	5	4	9	2
6	1	3	3	1	1	4	3	5	9	6	6	4	6	8	2	9	3	11	3	2	2	3	3	5	9	4	9	3	1	5	9	9	9	8	9	5	8	13	9	7	3	11	8	7	9	5	2	13	2
7	3	3	0	7	2	0	4	3	10	5	7	10	7	12	2	12	1	9	4	2	4	3	10	8	4	5	7	2	1	5	10	14	18	7	10	7	11	9	21	6	7	14	7	14	12	11	1	13	8
8	2	4	1	15	1	6	7	2	7	10	18	15	6	14	11	15	9	10	5	7	5	6	16	7	6	3	9	12	4	8	8	15	22	8	16	9	12	10	21	7	6	14	10	17	10	9	5	15	7
9	4	5	6	12	5	11	17	3	7	8	16	13	4	13	6	19	8	12	6	11	6	12	18	6	5	3	13	6	7	5	12	19	17	8	12	12	14	11	20	12	11	17	13	18	13	8	7	22	9
10	2	5	2	15	5	12	1	4	12	11	10	16	7	18	5	22	6	12	7	11	7	13	20	7	8	8	11	16	6	4	10	18	22	10	10	10	11	11	16	13	13	17	14	19	15	9	7	23	11
11	4	6	4	21	5	17	9	7	18	14	17	19	14	19	6	21	9	22	5	5	13	14	24	10	9	5	16	8	8	9	16	18	19	10	15	9	16	11	25	13	8	18	14	22	19	13	9	30	13
12	7	6	5	20	8	18	13	6	15	12	21	22	8	19	8	17	15	19	8	12	11	15	24	14	10	9	20	15	13	9	18	22	22	13	18	11	14	15	31	18	20	18	14	22	22	16	13	29	12
13	7	8	5	21	9	18	10	6	12	17	21	21	5	24	9	20	15	21	7	18	13	16	20	15	14	14	23	21	17	15	12	18	17	17	18	10	11	18	32	13	9	20	16	20	19	16	9	29	13
14	4	8	2	27	9	16	9	8	13	20	17	22	12	19	9	20	14	26	16	17	15	12	15	16	12	14	22	18	15	11	16	21	25	10	21	15	11	17	27	17	12	16	20	24	13	17	9	27	14
15	9	8	8	37	8	17	11	11	16	17	25	22	16	32	13	23	13	38	14	16	18	14	21	21	18	15	25	16	17	11	24	21	36	18	20	16	12	17	30	21	13	18	15	20	18	17	11	27	16
[truncated: 251 more columns]
