# Supplementary material for: Proteostasis is differentially modulated by inhibition of translation initiation or elongation
Source: eLife. 2023 Oct 5;12:e76465. doi: 10.7554/eLife.76465 (PMC10581687; doi:10.7554/eLife.76465)
Supplement: Figure 3—figure supplement 1—source data 1. [file elife-76465-fig3-figsupp1-data1.zip › Figure 3ΓÇöFigure Supplement 1A-source data/Figure 3ΓÇöFigure Supplement 1A-source data.txt]

Hours	No_HS	No_HS	No_HS	No_HS	No_HS	No_HS	No_HS	No_HS	No_HS	No_HS	No_HS	No_HS	No_HS	No_HS	No_HS	No_HS	No_HS	No_HS	No_HS	No_HS	No_HS	No_HS	No_HS	No_HS	No_HS	No_HS	No_HS	No_HS	No_HS	No_HS	No_HS	No_HS	No_HS	No_HS	No_HS	No_HS	No_HS	No_HS	No_HS	No_HS	No_HS	No_HS	No_HS	No_HS	No_HS	No_HS	No_HS	No_HS	No_HS
1	8151.59441	10534.59420	5825.09384	10173.22170	10664.95790	8163.83747	10677.84400	7717.88908	10900.14080	9689.92723	6222.22718	9568.40586	9912.89988	9976.46866	8162.70420	6065.17909	8204.97421	5226.13113	7119.45064	6505.80874	9033.86819	11022.15870	4165.90659	8802.90647	10192.71700	6886.43387	5063.44708	11901.37750	10464.27810	8906.77708	10884.81220
2	8014.67662	10695.22110	5674.00854	10486.44350	10547.75720	7915.18583	9811.05941	7474.46474	10752.92520	9923.54937	6253.41260	9548.83180	9605.29244	9900.88878	7838.97729	5882.73580	8378.32863	5090.72440	7138.94871	6403.06509	8994.82255	10488.31280	4157.00939	8612.02781	9378.97798	6794.98565	4852.77155	10896.12560	10543.87510	8746.68693	10530.23460
3	8036.20591	10784.87530	5707.87113	10298.77400	10635.24810	7759.74644	9509.85224	7457.71752	10537.81010	9493.65801	6315.78006	9537.97212	9739.89042	9867.13556	7788.33994	6064.32539	8815.02189	5077.85807	7020.21350	6521.45180	9139.55340	10557.69320	4115.55197	8628.78341	9049.88432	6737.39310	4798.71137	10867.10100	10508.88430	8768.22201	10353.07480
4	8052.73030	10747.10420	5717.10339	10083.01070	10273.59380	7542.04123	9304.03122	7476.16585	10521.80590	9707.67863	6147.65265	9501.10049	9818.64411	10077.22110	7732.06341	6014.09531	8766.25497	5145.85480	6912.80160	6314.83909	9163.36831	10474.23070	4025.32577	8504.92230	8856.37526	6825.53533	4763.54028	10619.59670	10814.98720	8754.49228	10178.09460
5	8257.02238	10973.76470	5740.70662	10051.05130	10362.39540	7467.98120	9052.42522	7436.39153	10627.33740	9726.86100	6086.21293	9491.75017	9850.83370	10016.12210	7677.17412	6075.21867	8777.07374	5211.67418	6820.99407	6274.24361	9275.66265	10369.78030	3895.70398	8579.05744	8860.28841	7477.64325	4744.11365	11072.90210	10022.84960	8677.05063	10130.30370
6	8125.38040	10848.70400	5841.52623	10257.88320	10496.17980	7359.95762	8834.23968	7424.44362	10616.21230	9705.28203	6080.88949	9502.35256	9884.40752	10107.86300	7788.04590	6139.94222	8657.60137	5200.42264	6865.52076	6323.54323	9130.99934	10346.28420	3839.71555	8798.64473	8923.92527	7640.42375	4731.47781	10863.84730	9267.18855	8601.79526	10047.47120
7	8194.89649	11090.21620	5900.97047	10357.12670	10356.41480	7268.14021	8688.13551	7452.05755	10813.35840	9389.40284	5954.51382	9539.23894	10063.62130	9948.54836	7928.06855	6165.91449	8714.45078	5195.21491	6989.44347	6482.84644	9062.59283	10295.06100	3763.87392	8744.57103	9205.57479	6875.84104	4702.35498	10568.53240	9547.94542	8565.49378	10035.55730
8	8536.15936	10993.55280	5961.85299	10272.99280	10536.33440	7223.05241	8827.34668	7500.04490	10456.80990	9416.58835	6068.42946	9533.80737	10109.94970	9813.06219	8025.48360	6326.63304	8695.18965	5136.04737	6994.88895	6356.95097	9125.10646	10220.95490	3794.56505	8607.32117	9546.08743	6630.86024	4709.96152	10496.49840	9941.97654	8580.65230	9973.88394
9	8426.64775	10887.07700	6033.87961	10087.52860	10239.31020	7211.85973	8676.69268	7441.64711	10956.23080	9379.67196	5966.05352	9492.71690	10105.49630	9794.21294	7927.91457	6308.66242	8679.82416	5182.87477	6970.24809	6508.70148	9131.66232	10083.05810	3838.01659	8507.51980	10182.65130	6443.13607	4697.40881	10509.68500	10561.66920	8730.59118	9960.43099
10	8360.26199	10820.37470	5910.49767	10139.14970	10124.12520	7141.34999	8494.29477	7504.79581	11185.57780	9427.24292	5886.79989	9449.14461	10125.44010	9736.40387	8058.29421	6115.06011	8633.17959	5115.22990	7004.64960	6364.89417	9095.45090	9929.49990	3783.90268	8486.63135	10432.71950	6481.50401	4709.91236	10347.78090	10751.69440	8720.34633	9906.01817
11	8592.45122	10756.52970	5862.92754	9980.97183	10176.48780	7205.45415	8338.45091	7568.34280	11207.59560	9185.12147	5828.32223	9382.30469	10077.45370	9671.88235	7904.20401	6277.49908	8513.86871	5032.83910	7121.13788	6396.77686	9094.13568	9841.96028	3768.09490	8410.89002	10427.50890	6919.82519	4696.45752	10119.76230	10528.51750	8647.33454	9933.39609
12	8431.55927	10659.60230	5827.66979	9805.49601	10173.24770	7197.61010	8374.82852	7476.24586	11111.98630	9440.54331	5842.08453	9337.06697	10015.63240	9575.41939	7985.56725	6272.37095	8397.66666	5007.45086	7289.37693	6375.39469	9009.85943	9794.68032	3777.56569	8572.18184	10570.59500	6958.03375	4717.82903	10064.90630	10700.58600	8767.18166	10000.30430
13	8390.76453	10508.61860	5778.75429	10008.17680	10096.17000	7253.64754	8410.12955	7070.20190	10757.64470	9024.38785	5833.50745	9209.98985	9872.72646	9408.83073	8040.94257	6277.43077	8362.54012	4920.85474	7350.92948	6398.21759	8960.31447	9784.60041	3646.10425	8501.23190	10571.95610	6734.99421	4746.98695	10259.93610	10795.59070	8749.68200	10019.18590
14	8362.70645	10513.22000	5775.55567	9752.85868	9885.91040	7344.86640	8546.89355	6924.94434	10651.80120	9013.68304	5851.08314	9088.31899	9902.44638	9420.84640	7982.12510	6258.33729	8330.95576	4969.89386	7452.77486	6326.66833	8897.86192	9710.55996	3702.44496	8394.37630	10512.17070	6766.75786	4792.95595	10136.54170	10425.05880	8789.99147	10240.98660
15	8351.66660	10475.09160	5788.53946	9430.53716	9924.90406	7357.14207	8767.76493	6893.32969	10529.31710	9088.05308	5832.95931	9089.21736	9890.26418	9482.94935	7994.15547	6132.87179	8339.05453	4947.86907	7420.55171	6336.16249	8754.21833	9648.52538	3683.65743	8363.46745	9672.61605	6977.64637	4795.61128	10249.40000	10793.66680	8749.04200	10106.85870
[truncated: 245 more columns]
