# Supplementary material for: Proteostasis is differentially modulated by inhibition of translation initiation or elongation
Source: eLife. 2023 Oct 5;12:e76465. doi: 10.7554/eLife.76465 (PMC10581687; doi:10.7554/eLife.76465)
Supplement: Figure 3—figure supplement 1—source data 2. [file elife-76465-fig3-figsupp1-data2.zip]

Archive with 3 entries (2 files):
- Figure 3ΓÇöFigure Supplement 1B-source data/
- Figure 3ΓÇöFigure Supplement 1B-source data/Figure 3ΓÇöFigure Supplement 1B-source data.txt
- __MACOSX/Figure 3ΓÇöFigure Supplement 1B-source data/._Figure 3ΓÇöFigure Supplement 1B-source data.txt
