# Supplementary material for: Proteostasis is differentially modulated by inhibition of translation initiation or elongation
Source: eLife. 2023 Oct 5;12:e76465. doi: 10.7554/eLife.76465 (PMC10581687; doi:10.7554/eLife.76465)
Supplement: Figure 3—figure supplement 1—source data 2. [file elife-76465-fig3-figsupp1-data2.zip › Figure 3ΓÇöFigure Supplement 1B-source data/Figure 3ΓÇöFigure Supplement 1B-source data.txt]

	DMSO	DMSO	DMSO	DMSO	DMSO	DMSO	DMSO	DMSO	DMSO	DMSO	DMSO	DMSO	DMSO	DMSO	DMSO	DMSO	DMSO	DMSO	DMSO	DMSO	DMSO	DMSO	DMSO	DMSO	DMSO	DMSO	DMSO	DMSO	DMSO	DMSO	DMSO	DMSO	DMSO	DMSO	DMSO	DMSO	DMSO	DMSO	NO HS	NO HS	NO HS	NO HS	NO HS	NO HS	NO HS	NO HS	NO HS	NO HS	NO HS
2	2	9	2	1	1	3	7	5	6	5	6	13	4	0	4	11	1	4	8	1	9	6	5	6	13	3	1	3	2	1	0	2	0	3	3	2	1	4	5	1	4	0	0	1	3	7	6	3	0
3	1	6	1	1	9	7	6	4	8	5	6	11	6	3	5	12	3	4	3	4	7	3	4	5	13	2	1	3	2	2	0	5	3	6	2	2	3	5	1	5	0	0	2	0	3	0	2	1	0
4	2	6	1	1	3	3	7	6	7	5	9	8	5	3	4	2	3	1	4	3	5	5	7	8	8	5	0	3	2	4	3	2	4	2	6	1	4	4	1	2	2	1	1	1	1	5	2	1	0
5	2	4	0	1	2	4	7	3	9	4	5	7	7	5	3	6	0	2	4	3	5	5	7	7	12	2	2	3	1	4	2	3	5	9	6	4	7	6	3	4	3	3	0	0	0	2	1	1	0
6	3	1	1	4	3	5	9	6	6	4	6	8	2	9	3	11	3	2	2	3	3	5	9	4	9	3	1	5	2	4	1	3	6	8	5	7	5	9	3	2	2	3	1	1	3	4	3	1	1
7	0	7	2	0	4	3	10	5	7	10	7	12	2	12	1	9	4	2	4	3	10	8	4	5	7	2	1	5	4	8	5	3	5	9	8	8	7	7	3	1	2	1	1	0	1	6	1	0	1
8	1	15	1	6	7	2	7	10	18	15	6	14	11	15	9	10	5	7	5	6	16	7	6	3	9	12	4	8	6	4	5	4	6	8	14	11	12	10	3	1	1	0	0	2	2	3	1	6	1
9	6	12	5	11	17	3	7	8	16	13	4	13	6	19	8	12	6	11	6	12	18	6	5	3	13	6	7	5	7	6	7	7	9	11	15	16	13	11	2	0	2	2	0	1	2	5	6	4	1
10	2	15	5	12	1	4	12	11	10	16	7	18	5	22	6	12	7	11	7	13	20	7	8	8	11	16	6	4	10	5	5	8	9	15	16	16	16	12	2	3	0	2	4	1	1	6	3	3	1
11	4	21	5	17	9	7	18	14	17	19	14	19	6	21	9	22	5	5	13	14	24	10	9	5	16	8	8	9	12	10	8	10	9	11	17	15	15	13	6	4	2	3	1	1	0	5	5	0	1
12	5	20	8	18	13	6	15	12	21	22	8	19	8	17	15	19	8	12	11	15	24	14	10	9	20	15	13	9	14	11	10	10	9	17	20	14	14	16	4	5	3	3	2	2	0	7	5	1	1
13	5	21	9	18	10	6	12	17	21	21	5	24	9	20	15	21	7	18	13	16	20	15	14	14	23	21	17	15	14	12	13	15	9	17	17	14	14	15	3	4	3	5	6	3	4	5	6	3	1
14	2	27	9	16	9	8	13	20	17	22	12	19	9	20	14	26	16	17	15	12	15	16	12	14	22	18	15	11	16	13	13	19	8	18	22	16	16	17	5	5	4	4	3	3	5	6	7	3	1
15	8	37	8	17	11	11	16	17	25	22	16	32	13	23	13	38	14	16	18	14	21	21	18	15	25	16	17	11	19	12	13	17	11	20	12	17	18	18	7	5	4	8	5	3	2	7	8	1	0
[truncated: 269 more columns]
