# Supplementary material for: Proteostasis is differentially modulated by inhibition of translation initiation or elongation
Source: eLife. 2023 Oct 5;12:e76465. doi: 10.7554/eLife.76465 (PMC10581687; doi:10.7554/eLife.76465)
Supplement: Figure 3—figure supplement 1—source data 3. [file elife-76465-fig3-figsupp1-data3.zip › Figure 3ΓÇöFigure Supplement 1C-source data/Figure 1ΓÇöFigure Supplement 1C-source data.txt]

DMSO	DMSO	DMSO	DMSO	DMSO	DMSO	DMSO	DMSO	DMSO	DMSO	DMSO	DMSO	DMSO	DMSO	DMSO	DMSO	DMSO	DMSO	DMSO	DMSO	DMSO	DMSO	DMSO	DMSO	DMSO	DMSO	DMSO	DMSO	DMSO	DMSO	DMSO	DMSO	DMSO	DMSO	DMSO	DMSO	DMSO	DMSO	DMSO	DMSO	DMSO	DMSO	Anis 4hr	Anis 4hr	Anis 4hr	Anis 4hr	Anis 4hr	Anis 4hr	Anis 4hr	Anis 4hr
5	7	3	3	1	4	6	3	3	3	11	6	3	6	8	1	4	2	2	4	8	2	5	6	3	5	0	4	3	4	6												3	4	4	6	4	2	4	2
6	6	2	6	0	3	6	2	5	5	10	6	5	5	5	3	3	2	1	3	5	3	4	8	7	7	4	3	4	3	5												9	6	2	3	2	1	3	3
7	9	1	1	3	4	5	2	9	4	10	5	6	8	5	0	5	2	3	6	2	4	3	6	4	6	3	7	4	3	4												6	8	5	0	3	1	4	3
10	10	4	8	4	3	8	7	4	6	6	7	6	8	6	4	1	1	2	4	2	4	4	9	3	8	7	6	2	5	7												7	4	3	5	2	5	6	3
10	6	2	6	4	4	12	11	3	4	11	11	3	10	5	4	9	2	2	5	3	1	1	11	7	6	4	14	15	5	8												3	2	5	7	4	2	4	3
9	9	3	8	9	5	8	13	7	3	11	8	7	9	5	2	13	2	6	4	3	8	5	15	5	10	9	15	11	12	7												7	1	11	7	3	5	5	3
10	14	1	7	10	7	11	9	6	7	14	7	14	12	11	1	13	8	5	5	3	6	9	13	15	8	7	14	12	17	13												10	6	10	7	2	8	8	7
8	15	5	8	16	9	12	10	7	6	14	10	17	10	9	5	15	7	4	9	5	10	8	20	11	10	9	21	8	18	14												13	10	7	5	2	7	8	7
12	19	6	8	12	12	14	11	12	11	17	13	18	13	8	7	22	9	6	16	5	16	6	24	14	16	8	23	15	9	15												16	12	10	7	8	10	8	13
10	18	5	10	10	10	11	11	13	13	17	14	19	15	9	7	23	11	7	15	5	15	12	22	12	12	8	29	12	14	17												11	16	18	5	8	8	12	14
16	18	3	10	15	9	16	11	13	8	18	14	22	19	13	9	30	13	11	13	8	20	9	24	11	17	8	28	7	18	15												20	14	20	4	10	19	10	11
18	22	5	13	18	11	14	15	18	20	18	14	22	22	16	13	29	12	12	19	14	22	14	24	11	21	9	29	7	18	22												19	16	19	8	5	15	8	15
12	18	11	17	18	10	11	18	13	9	20	16	20	19	16	9	29	13	10	12	19	17	11	26	12	20	9	39	11	21	18												21	16	17	11	6	10	7	17
16	21	12	10	21	15	11	17	17	12	16	20	24	13	17	9	27	14	10	18	21	24	11	26	16	22	7	29	12	24	20												16	16	22	14	8	15	13	12
24	21	12	18	20	16	12	17	21	13	18	15	20	18	17	11	27	16	7	16	22	22	9	27	13	14	8	25	8	26	24												18	15	24	12	9	13	11	17
[truncated: 118 more columns]
