# Supplementary material for: Proteostasis is differentially modulated by inhibition of translation initiation or elongation
Source: eLife. 2023 Oct 5;12:e76465. doi: 10.7554/eLife.76465 (PMC10581687; doi:10.7554/eLife.76465)
Supplement: Figure 4—source data 1. [file elife-76465-fig4-data1.zip]

Archive with 3 entries (2 files):
- Figure 4B_source_data/
- Figure 4B_source_data/Figure 4B.txt
- __MACOSX/Figure 4B_source_data/._Figure 4B.txt
