# Supplementary material for: Proteostasis is differentially modulated by inhibition of translation initiation or elongation
Source: eLife. 2023 Oct 5;12:e76465. doi: 10.7554/eLife.76465 (PMC10581687; doi:10.7554/eLife.76465)
Supplement: Figure 4—source data 1. [file elife-76465-fig4-data1.zip › Figure 4B_source_data/Figure 4B.txt]

DMSO	Anisomycin	Lycorine	4E1RCat	Salubrinal	DMSO	Anisomycin	Lycorine	4E1RCat	Salubrinal	Negative Ctl.	Negative Ctl.
0.576	0.681	0.730	0.186	0.041	0.413	0.711	0.636	0.050	0.067	0.877	0.763
0.651	0.557	0.591	0.241	0.000	0.393	0.750	0.646	0.122	0.148	0.950	0.768
0.529	0.670	0.664	0.159	0.118	0.549	0.608	0.527	0.136	0.089	0.912	0.719
