# Supplementary material for: Proteostasis is differentially modulated by inhibition of translation initiation or elongation
Source: eLife. 2023 Oct 5;12:e76465. doi: 10.7554/eLife.76465 (PMC10581687; doi:10.7554/eLife.76465)
Supplement: Figure 4—source data 2. [file elife-76465-fig4-data2.zip]

Archive with 9 entries (8 files):
- Figure 4C_source_data/
- Figure 4C_source_data/Anis_then_Bort.tif
- __MACOSX/Figure 4C_source_data/._Anis_then_Bort.tif
- Figure 4C_source_data/Anis.tif
- __MACOSX/Figure 4C_source_data/._Anis.tif
- Figure 4C_source_data/Bort.tif
- __MACOSX/Figure 4C_source_data/._Bort.tif
- Figure 4C_source_data/DMSO.tif
- __MACOSX/Figure 4C_source_data/._DMSO.tif
