# Supplementary material for: Proteostasis is differentially modulated by inhibition of translation initiation or elongation
Source: eLife. 2023 Oct 5;12:e76465. doi: 10.7554/eLife.76465 (PMC10581687; doi:10.7554/eLife.76465)
Supplement: Figure 4—source data 3. [file elife-76465-fig4-data3.zip › Figure 4D_source_data/Figure 4D_source_data.csv]

length (uM)	DMSO	Anis.	Bort.	Anis. then Bort.	Bort—Anis.	Bort.—DMSO
	1097.570	1113.930	582.065	663.367	316.367	469.920
	1031.420	980.938	516.060	953.627	332.743	386.847
	959.285	1052.050	600.411	708.156	311.845	379.594
	1122.710	1017.080	475.991	729.702	394.033	434.430
	928.997	1011.180	457.360	650.866	442.162	357.110
	993.307	1047.680	575.123	764.771	382.701	449.928
	1015.670	1074.600	430.409	748.093	341.392	314.502
	1060.590	1142.850	540.173	815.258	468.584	401.584
	834.490	1123.650	511.216	674.925	367.379	627.448
	1005.210	990.662	662.500	758.966	402.187	443.882
	1049.020	1092.950	485.987	790.015	449.823	488.748
	979.031	979.069	529.824	925.115	395.629	342.138
	961.598	989.370	538.076	669.365	415.247	367.979
	914.001	973.207	585.869	916.584	485.262	499.544
	979.995	1010.420	644.305	880.077	389.254	474.516
	987.602	944.200	497.806	764.126	567.523	542.804
	942.489	1095.840	388.121	813.677	334.530	579.840
	1158.890	1023.610	484.510	835.286	345.263	453.726
	1032.440	1045.090	390.547	629.252	404.216	526.051
	1000.480	977.393	507.272	656.856	411.335	466.479
	642.354	1018.280	479.208	817.006	628.237	453.449
	978.581	1076.670	517.862	775.543	354.741	676.071
	929.717	994.664	482.384	629.209	569.706	678.002
	925.916	1071.450	369.345	771.455	553.933	473.510
	1046.620	1009.200	587.340	753.881	404.427	481.839
	737.492	983.027	545.399	780.610	455.109	503.820
	988.419	1023.520	475.468	835.802	366.045	501.600
	973.735	1146.250	567.658	764.236	333.210
	1015.660	1116.500	619.911	801.894	457.890
	1032.430	1094.840	476.500	817.616	431.674
		835.259	519.388	842.609
		1067.070	516.314	830.692
		761.068	629.073	567.620
		1099.860	456.277	838.792
		955.445	687.264	785.798
		1100.820	536.363	749.569
		1086.490	494.931	770.079
			574.083	835.656
			546.004	747.440
			590.194	776.008
			568.988	747.663
			557.962	632.733
