# Supplementary material for: Proteostasis is differentially modulated by inhibition of translation initiation or elongation
Source: eLife. 2023 Oct 5;12:e76465. doi: 10.7554/eLife.76465 (PMC10581687; doi:10.7554/eLife.76465)
Supplement: Figure 4—source data 6. [file elife-76465-fig4-data6.zip › Figure 4G_source_data/20s_Assay.txt]

DMSO	Anisomycin	Lycorine	4E1RCat	Salubrinal	DMSO	Anisomycin	Lycorine	4E1RCat	Salubrinal	Positive Ctl.	Negative Ctl.
91242	100924	99440	86491	89810	68178	68634	74781	69077	69917	204267	3009
100436	99637	99148	89494	87471	64791	71803	75980	69740	72776
116051	102232	101195	86875	87332	70471	69491	75014	71504	72127
