# Supplementary material for: Proteostasis is differentially modulated by inhibition of translation initiation or elongation
Source: eLife. 2023 Oct 5;12:e76465. doi: 10.7554/eLife.76465 (PMC10581687; doi:10.7554/eLife.76465)
Supplement: Figure 4—figure supplement 1—source data 1. [file elife-76465-fig4-figsupp1-data1.zip › Figure 4ΓÇöFigure Supplement 1-source data/Figure 4ΓÇöFigure Supplement 1-source data.txt]

DMSO	Anisomycin	Lycorine	4E1RCat	Salubrinal	DMSO	Anisomycin	Lycorine	4E1RCat	Salubrinal
0.877	0.918	0.929	0.933	0.962	0.763	0.792	0.840	0.791	0.755
0.950	0.890	0.880	1.000	0.973	0.768	0.917	0.881	0.788	0.860
0.912	0.867	0.879	0.982	1.000	0.719	0.960	0.928	0.853	0.770
