# Supplementary material for: Proteostasis is differentially modulated by inhibition of translation initiation or elongation
Source: eLife. 2023 Oct 5;12:e76465. doi: 10.7554/eLife.76465 (PMC10581687; doi:10.7554/eLife.76465)
Supplement: Figure 5—source data 2. [file elife-76465-fig5-data2.zip]

Archive with 9 entries (8 files):
- Figure 5B_source_data/
- Figure 5B_source_data/4E1RCat_100uM.csv
- __MACOSX/Figure 5B_source_data/._4E1RCat_100uM.csv
- Figure 5B_source_data/Anisomycin_100uM.csv
- __MACOSX/Figure 5B_source_data/._Anisomycin_100uM.csv
- Figure 5B_source_data/Lycorine_100uM.csv
- __MACOSX/Figure 5B_source_data/._Lycorine_100uM.csv
- Figure 5B_source_data/Salubrinal_100uM.csv
- __MACOSX/Figure 5B_source_data/._Salubrinal_100uM.csv
