# Supplementary material for: Proteostasis is differentially modulated by inhibition of translation initiation or elongation
Source: eLife. 2023 Oct 5;12:e76465. doi: 10.7554/eLife.76465 (PMC10581687; doi:10.7554/eLife.76465)
Supplement: Figure 5—source data 2. [file elife-76465-fig5-data2.zip › Figure 5B_source_data/4E1RCat_100uM.csv]

	N2_DMSO	N2_4E1RCat	hsf-1(sy441)_DMSO	hsf-1(sy441)_4E1RCat
1	1.000	1.000	1.000	1.000
4	1.000	1.000	1.000	1.000
6			0.829	0.757
7	0.908	1.000
8			0.605	0.557
10			0.447	0.457
12	0.754	0.985	0.263	0.314
16	0.631	0.864	0.132	0.100
18			0.039	0.086
19	0.246	0.803
20			0.013	0.043
21	0.092	0.712
22			0.000	0.014
25			0.000	0.000
26	0.000	0.530
27			0.000	0.000
28	0.000	0.348
30	0.000	0.242
32	0.000	0.121
34	0.000	0.015
39	0.000	0.000
