# Supplementary material for: Proteostasis is differentially modulated by inhibition of translation initiation or elongation
Source: eLife. 2023 Oct 5;12:e76465. doi: 10.7554/eLife.76465 (PMC10581687; doi:10.7554/eLife.76465)
Supplement: Figure 5—source data 2. [file elife-76465-fig5-data2.zip › Figure 5B_source_data/Anisomycin_100uM.csv]

	N2_DMSO	N2_Anisomycin	hsf-1(sy441)_DMSO	hsf-1(sy441)_Anisomycin
1	1.000	1.000	1.000	1.000
4	1.000	1.000	1.000	1.000
6			0.869	0.973
7	0.891	0.957
8			0.525	0.770
10			0.377	0.581
12	0.719	0.872	0.164	0.311
16	0.563	0.702	0.066	0.162
18			0.033	0.081
19	0.266	0.340
20			0.016	0.041
21	0.125	0.170
22			0.016	0.027
25			0.016	0.014
26	0.000	0.021
27			0.016	0.000
28	0.000	0.021
30	0.000	0.021
