# Supplementary material for: Proteostasis is differentially modulated by inhibition of translation initiation or elongation
Source: eLife. 2023 Oct 5;12:e76465. doi: 10.7554/eLife.76465 (PMC10581687; doi:10.7554/eLife.76465)
Supplement: Figure 5—source data 2. [file elife-76465-fig5-data2.zip › Figure 5B_source_data/Lycorine_100uM.csv]

	N2_DMSO	N2_Lycorine	hsf-1(sy441)_DMSO	hsf-1(sy441)_Lycorine
1	1.000	1.000	1.000	1.000
4	1.000	1.000	1.000	1.000
6			0.869	0.962
7	0.891	0.889
8			0.525	0.808
10			0.377	0.712
12	0.719	0.759	0.164	0.481
16	0.563	0.519	0.066	0.173
18			0.033	0.077
19	0.266	0.333
20			0.000	0.058
21	0.125	0.222
22			0.016	0.019
25			0.016	0.000
26	0.000	0.037
27			0.016	0.000
28	0.000	0.019
30	0.000	0.000
