# Supplementary material for: Proteostasis is differentially modulated by inhibition of translation initiation or elongation
Source: eLife. 2023 Oct 5;12:e76465. doi: 10.7554/eLife.76465 (PMC10581687; doi:10.7554/eLife.76465)
Supplement: Figure 5—source data 2. [file elife-76465-fig5-data2.zip › Figure 5B_source_data/Salubrinal_100uM.csv]

	N2_DMSO	N2_Salubrinal	hsf-1(sy441)_DMSO	hsf-1(sy441)_Salubrinal
1	1.000	1.000	1.000	1.000
4	1.000	1.000	1.000	1.000
6			0.829	0.902
7	0.908	0.922
8			0.605	0.588
10			0.447	0.333
12	0.754	0.813	0.263	0.176
16	0.631	0.672	0.132	0.098
18			0.039	0.059
19	0.246	0.625
20			0.013	0.020
21	0.092	0.578
22			0.000	0.020
25			0.000	0.020
26	0.000	0.406
27			0.000	0.020
28	0.000	0.406
30	0.000	0.266
32	0.000	0.156
34	0.000	0.094
39	0.000	0.047
