# Supplementary material for: Proteostasis is differentially modulated by inhibition of translation initiation or elongation
Source: eLife. 2023 Oct 5;12:e76465. doi: 10.7554/eLife.76465 (PMC10581687; doi:10.7554/eLife.76465)
Supplement: Figure 5—source data 4. [file elife-76465-fig5-data4.zip › Figure 5E_source_data/Figure 5E_source_data.csv]

DMSO	Anisomycin	Lycorine	4E1RCat	Salubrinal
1	1.03324970	1.04673010	0.79961025	0.78030134
1	0.99869394	0.99214476	0.73542213	0.71525729
