# Supplementary material for: Proteostasis is differentially modulated by inhibition of translation initiation or elongation
Source: eLife. 2023 Oct 5;12:e76465. doi: 10.7554/eLife.76465 (PMC10581687; doi:10.7554/eLife.76465)
Supplement: Figure 5—figure supplement 1—source data 1. [file elife-76465-fig5-figsupp1-data1.zip › Figure 5ΓÇöFigure Supplement 1-source data/Figure 5ΓÇöFigure Supplement 1-source data.txt]

Days	DMSO	DMSO(hsf-1)	CHX(N2)	CHX(hsf-1)
1	1.000	1.000	1.000	1.000
3	1.000	1.000	1.000	1.000
5	0.912	0.426	0.970	0.615
7	0.860	0.315	0.970	0.431
11	0.719	0.167	0.806	0.262
13	0.684	0.111	0.791	0.138
15	0.596	0.093	0.687	0.123
18	0.439	0.000	0.373	0.000
20	0.333	0.000	0.328	0.000
23	0.158	0.000	0.090	0.000
27	0.053	0.000	0.045	0.000
30	0.018	0.000	0.030	0.000
33	0.000	0.000	0.000	0.000
