# Supplementary material for: Proteostasis is differentially modulated by inhibition of translation initiation or elongation
Source: eLife. 2023 Oct 5;12:e76465. doi: 10.7554/eLife.76465 (PMC10581687; doi:10.7554/eLife.76465)
Supplement: Figure 6—source data 1. [file elife-76465-fig6-data1.zip]

Archive with 7 entries (6 files):
- Figure 6A_source_data/
- Figure 6A_source_data/Blots.pptx
- __MACOSX/Figure 6A_source_data/._Blots.pptx
- Figure 6A_source_data/Blots.pdf
- __MACOSX/Figure 6A_source_data/._Blots.pdf
- Figure 6A_source_data/.DS_Store
- __MACOSX/Figure 6A_source_data/._.DS_Store
