# Supplementary material for: Proteostasis is differentially modulated by inhibition of translation initiation or elongation
Source: eLife. 2023 Oct 5;12:e76465. doi: 10.7554/eLife.76465 (PMC10581687; doi:10.7554/eLife.76465)
Supplement: Figure 6—source data 2. [file elife-76465-fig6-data2.zip]

Archive with 2 entries (1 files):
- Figure 6B_source_data/
- Figure 6B_source_data/Figure 6B_source_data.txt
