# Supplementary material for: Proteostasis is differentially modulated by inhibition of translation initiation or elongation
Source: eLife. 2023 Oct 5;12:e76465. doi: 10.7554/eLife.76465 (PMC10581687; doi:10.7554/eLife.76465)
Supplement: Figure 6—source data 2. [file elife-76465-fig6-data2.zip › Figure 6B_source_data/Figure 6B_source_data.txt]

DMSO	Anisomycin	Lycorine	4E1RCat	Salubrinal	DMSO	Anisomycin	Lycorine	4E1RCat	Salubrinal
1	0.642305234	0.613802334	0.856515079	0.677812133	1.086613809	0.851520161	1.053382082	2.100589105	1.522637126
1	0.583387643	0.664108210	0.786136885	0.704358785	1.256141000	0.989966697	1.066760710	2.348406807	1.408150262
1	0.460159875	0.732261728	0.755663130	0.768207036	1.361027047	0.989724075	1.027019921	2.421082236	1.417368713
1	0.763167405	0.688726527	0.649107595	0.790184732	1.410301405	0.789351570	0.940925987	2.842457140	1.673100127
