# Supplementary material for: Proteostasis is differentially modulated by inhibition of translation initiation or elongation
Source: eLife. 2023 Oct 5;12:e76465. doi: 10.7554/eLife.76465 (PMC10581687; doi:10.7554/eLife.76465)
Supplement: Figure 6—source data 3. [file elife-76465-fig6-data3.zip › Figure 6C_source_data/Figure 6C_source_data.txt]

DMSO	Loxapine	4E1RCat	Lycorine	Anisomycin	Salubrinal	DMSO	Loxapine	4E1RCat	Lycorine	Anisomycin	Salubrinal
0.0121	0.0193	0.0111	0.0084	0.0088	0.0108	0.0060	0.0085	0.0045	0.0064	0.0052	0.0065
0.0113	0.0178	0.0108	0.0089	0.0087	0.0117	0.0063	0.0092	0.0052	0.0058	0.0065	0.0042
0.0115	0.0177	0.0115	0.0093	0.0079	0.0068	0.0077	0.0107	0.0096	0.0070	0.0057	0.0038
0.0136	0.0203	0.0131	0.0104	0.0068	0.0080	0.0070	0.0097	0.0081	0.0068	0.0058	0.0035
0.0092	0.0160	0.0117	0.0074	0.0038	0.0047	0.0079	0.0116	0.0118	0.0060	0.0041	0.0113
0.0090	0.0158	0.0118	0.0066	0.0058	0.0072	0.0083	0.0118	0.0101	0.0068	0.0056	0.0056
0.0073	0.0161	0.0077	0.0072	0.0050	0.0055	0.0063	0.0099	0.0084	0.0074	0.0034	0.0036
0.0083	0.0172	0.0108	0.0066	0.0051	0.0050	0.0058	0.0096	0.0089	0.0059	0.0038	0.0045
