# Supplementary material for: Proteostasis is differentially modulated by inhibition of translation initiation or elongation
Source: eLife. 2023 Oct 5;12:e76465. doi: 10.7554/eLife.76465 (PMC10581687; doi:10.7554/eLife.76465)
Supplement: Figure 6—source data 4. [file elife-76465-fig6-data4.zip › Figure 6D_source_data/Figure 6D.txt]

	DMSO	DMSO	DMSO	DMSO	DMSO	DMSO	DMSO	DMSO	DMSO	DMSO	DMSO	DMSO	DMSO	DMSO	DMSO	DMSO	DMSO	DMSO	DMSO	DMSO	DMSO	DMSO	DMSO	DMSO	DMSO	Lycorine	Lycorine	Lycorine	Lycorine	Lycorine	Lycorine	Lycorine	Lycorine	Lycorine	Lycorine	Lycorine	Lycorine	Lycorine	Lycorine	Lycorine	Lycorine	Lycorine	Lycorine	Lycorine	Lycorine	Lycorine	Lycorine	Lycorine	Lycorine
3	8.79613E-06	1.14808E-05	0.000010466	1.79211E-05	1.42412E-05	1.20023E-05	1.02246E-05	1.43365E-05	1.06303E-05	1.54579E-05	1.13001E-05	1.20802E-05	1.73113E-05	0.000016499	0.000012043	1.18642E-05	2.78351E-05	1.38595E-05	2.33787E-05	0.000024817	1.68107E-05					7.83976E-06	9.7951E-06	8.7134E-06	7.65745E-06	7.77656E-06	7.98497E-06	8.27777E-06	2.83692E-05	9.97674E-06	7.55384E-06	6.11571E-06	9.47957E-06	7.00417E-06	8.39127E-06	8.27717E-06	8.75476E-06	8.98916E-06	1.56823E-05	8.50505E-06	8.92255E-06	9.26418E-06	7.39018E-06	8.1137E-06
4	1.48884E-05	1.79114E-05	1.61958E-05	1.55809E-05	1.67933E-05	0.00001954	1.31812E-05	2.06623E-05	1.62784E-05	0.000024027	1.44481E-05	0.000018949	2.26108E-05	0.000020565	0.000019461	1.84574E-05	4.42447E-05	2.09492E-05	1.55769E-05	4.41062E-05	2.76582E-05					8.15504E-06	0.000010198	9.1198E-06	7.88745E-06	7.8438E-06	7.78655E-06	8.1795E-06	2.82079E-05	9.44703E-06	7.35029E-06	6.22797E-06	9.52752E-06	7.05788E-06	8.39404E-06	8.56964E-06	8.66826E-06	8.94156E-06	1.51196E-05	9.01105E-06	8.93905E-06	9.06352E-06	7.40133E-06	8.57623E-06
5	2.41111E-05	3.06335E-05	2.80439E-05	0.000020595	1.90597E-05	4.40586E-05	2.26996E-05	3.52398E-05	2.75636E-05	4.26568E-05	2.39083E-05	3.68758E-05	3.18899E-05	0.000027784	0.000033268	3.30806E-05	7.27138E-05	3.77306E-05	4.27219E-05	8.40889E-05	5.28137E-05					7.95507E-06	0.000010291	8.9568E-06	7.88468E-06	7.75541E-06	7.76216E-06	8.20038E-06	2.97309E-05	9.05901E-06	7.82149E-06	6.46223E-06	9.65348E-06	7.12941E-06	8.32164E-06	8.72075E-06	8.63322E-06	9.18441E-06	1.49382E-05	9.23261E-06	9.55875E-06	8.9263E-06	7.54567E-06	7.86746E-06
6	0.000036348	5.07958E-05	0.000041903	2.49741E-05	2.18973E-05	8.43983E-05	4.24364E-05	5.39708E-05	4.30359E-05	6.53942E-05	3.97269E-05	6.18758E-05	0.000041593	0.000033884	0.000054508	5.15584E-05	0.000111696	6.28117E-05	7.28543E-05	0.000134424	8.52233E-05					8.36323E-06	0.00001032	0.000009232	7.43373E-06	7.77475E-06	7.64954E-06	8.07791E-06	2.76338E-05	8.62509E-06	8.4614E-06	6.6008E-06	9.73135E-06	7.23477E-06	8.23333E-06	8.76976E-06	8.51154E-06	9.29679E-06	1.43692E-05	8.97731E-06	9.5668E-06	8.70575E-06	7.53283E-06	7.73899E-06
7	0.000051564	8.00034E-05	6.02168E-05	3.31082E-05	2.75118E-05	0.000131772	7.11091E-05	7.89271E-05	6.50307E-05	9.27861E-05	6.00631E-05	9.40474E-05	5.08729E-05	0.00003887	0.000078931	7.15973E-05	0.000145549	9.55983E-05	0.000114129	0.000187265	0.000123511					9.09593E-06	0.000010676	0.000010252	7.87545E-06	8.01501E-06	7.83956E-06	8.12088E-06	1.94825E-05	8.63149E-06	9.97516E-06	6.80176E-06	1.00666E-05	7.37612E-06	8.23704E-06	8.97034E-06	8.76336E-06	9.53744E-06	1.42982E-05	9.08389E-06	9.53982E-06	8.63401E-06	7.6244E-06	7.89039E-06
8	7.15977E-05	0.000112569	0.000084615	4.41531E-05	3.12882E-05	0.00017645	0.000100925	0.000101904	9.14905E-05	0.000109274	8.46698E-05	0.000132174	6.32956E-05	0.000042598	0.00010512	9.73492E-05	0.000179395	0.000140558	0.000163464	0.000219499	0.000164026					1.03162E-05	0.000011441	0.00001157	8.65132E-06	8.44428E-06	8.40479E-06	8.46341E-06	0.000017773	8.29613E-06	1.24129E-05	7.26953E-06	1.05456E-05	8.42357E-06	8.34376E-06	9.12893E-06	9.42087E-06	1.00386E-05	1.38571E-05	9.46743E-06	1.02434E-05	8.70006E-06	7.78453E-06	8.38507E-06
9	9.62423E-05	0.000140764	0.00011546	5.83037E-05	3.36158E-05	0.000219624	0.000130435	0.000130915	0.000117851	0.000133803	0.000113697	0.00016646	7.39378E-05	0.000050605	0.00013409	0.000119686	0.000195769	0.00017211	0.000215089	0.000245481	0.000199238					1.24906E-05	0.000012414	0.000013713	9.37282E-06	8.98756E-06	9.82072E-06	9.21746E-06	1.98186E-05	8.8412E-06	1.62281E-05	8.05381E-06	1.07943E-05	9.72664E-06	8.77791E-06	9.55475E-06	1.07542E-05	1.10963E-05	1.44304E-05	1.03219E-05	1.15263E-05	9.31883E-06	8.28694E-06	9.17293E-06
10	0.000125694	0.000174366	0.00015374	7.82545E-05	4.84631E-05	0.000251612	0.000154938	0.000162595	0.000138673	0.000140017	0.000150755	0.000195511	0.000086005	0.000051543	0.00016512	0.000141578	0.000210462	0.000208862	0.000268357	0.000280208	0.000235353					1.63149E-05	0.00001463	0.00001766	1.05646E-05	1.05382E-05	1.23305E-05	1.06691E-05	2.59107E-05	9.93619E-06	2.10845E-05	9.93619E-06	1.34151E-05	1.18282E-05	9.77474E-06	1.03164E-05	1.30969E-05	1.23933E-05	1.49978E-05	1.18426E-05	1.25457E-05	1.03988E-05	9.38669E-06	1.05268E-05
11	0.000148997	0.000199104	0.00018642	0.000103983	5.72735E-05	0.0002486	0.000168832	0.000199901	0.000148726	0.000154463	0.000186237	0.000209731	9.30311E-05	0.00005641	0.00019301	0.000164149	0.000221118	0.000240897	0.000311046	0.000310466	0.000258648					2.01659E-05	0.000016911	0.000021995	1.19248E-05	1.21572E-05	1.54569E-05	1.24232E-05	3.11636E-05	1.18985E-05	2.59273E-05	1.20746E-05	1.71641E-05	1.44162E-05	1.13329E-05	1.06169E-05	1.66604E-05	1.51287E-05	1.43942E-05	1.35329E-05	1.12963E-05	0.000011725	1.16046E-05	1.14001E-05
12	0.000150691	0.000215446	0.000210377	0.000129573	0.000063841	0.000283525	0.00017647	0.000235262	0.000155048	0.000157784	0.000224071	0.000224154	0.000108203	0.00012054	0.00021873	0.000181156	0.000241003	0.000272836	0.000344688	0.000331123	0.000283003					2.44994E-05	0.000020237	0.000027471	1.38152E-05	1.47457E-05	1.90519E-05	1.48849E-05	3.14728E-05	1.29197E-05	3.11603E-05	1.48464E-05	2.11318E-05	1.78769E-05	1.35117E-05	1.18835E-05	2.07028E-05	2.36066E-05	1.84648E-05	1.59171E-05	1.24671E-05	1.34869E-05	1.46635E-05	1.45061E-05
13	0.000133681	0.000227317	0.000250346	0.000156806	6.67744E-05	0.000280391	0.000184131	0.000266925	0.000160962	0.000156431	0.000259422	0.00023551	0.000109823	0.00017031	0.00024393	0.000196144	0.000256214	0.000319935	0.00036496	0.000336105	0.000297854					2.85669E-05	0.000023396	0.000032219	1.59797E-05	1.73215E-05	1.76891E-05	1.78402E-05	3.23785E-05	1.32534E-05	3.66614E-05	1.82768E-05	0.000026228	2.18004E-05	1.60912E-05	1.23925E-05	2.50967E-05	4.62256E-05	2.02314E-05	1.82306E-05	1.48639E-05	1.52797E-05	1.81673E-05	2.27732E-05
14	0.000174366	0.000214639	0.000272998	0.000137088	6.60815E-05	0.000276217	0.000173676	0.000286089	0.00016177	0.000150451	0.000290812	0.000233879	0.000116118	0.00015754	0.00027182	0.000193259	0.000218797	0.000331852	0.00037997	0.000358045	0.000302368					0.000033331	0.000025562	0.00003885	2.06577E-05	0.0000201	2.82659E-05	2.17467E-05	2.61938E-05	1.52384E-05	4.34395E-05	2.17389E-05	3.16487E-05	2.49655E-05	1.88847E-05	1.30309E-05	3.04161E-05	0.000040772	1.84925E-05	2.11309E-05	1.50102E-05	1.72128E-05	2.23587E-05	3.29364E-05
15	0.000169581	0.000249437	0.000284857	0.000144937	6.36653E-05	0.000274837	0.000169795	0.000308605	0.000159811	0.000147859	0.00031658	0.000223554	0.00012248	0.00010874	0.00027201	0.000214347	0.000211658	0.000341981	0.000428448	0.000340448	0.000299348					3.90146E-05	0.000029146	0.000044497	2.73873E-05	2.30682E-05	0.000034331	3.00363E-05	2.55433E-05	2.72221E-05	4.97576E-05	2.52327E-05	3.65079E-05	3.39638E-05	2.11105E-05	1.41944E-05	3.29713E-05	3.61482E-05	1.77654E-05	2.36845E-05	1.65254E-05	1.90988E-05	2.00148E-05	5.15761E-05
[truncated: 76 more columns]
