# Supplementary material for: Proteostasis is differentially modulated by inhibition of translation initiation or elongation
Source: eLife. 2023 Oct 5;12:e76465. doi: 10.7554/eLife.76465 (PMC10581687; doi:10.7554/eLife.76465)
Supplement: Figure 6—source data 5. [file elife-76465-fig6-data5.zip]

Archive with 5 entries (4 files):
- Figure 6E_source_data/
- Figure 6E_source_data/pics.pdf
- __MACOSX/Figure 6E_source_data/._pics.pdf
- Figure 6E_source_data/pics.pptx
- __MACOSX/Figure 6E_source_data/._pics.pptx
