# Supplementary material for: Proteostasis is differentially modulated by inhibition of translation initiation or elongation
Source: eLife. 2023 Oct 5;12:e76465. doi: 10.7554/eLife.76465 (PMC10581687; doi:10.7554/eLife.76465)
Supplement: Figure 6—source data 6. [file elife-76465-fig6-data6.zip › Figure 6F_source_data/Figure 6F.txt]

	DMSO	4E1RCat
1	1	1
4	1	1
8	0.925	0.946
11	0.849	0.911
13	0.755	0.911
15	0.698	0.911
18	0.509	0.804
20	0.321	0.643
23	0.019	0.375
27	0	0.161
30	0	0.089
34	0	0.018
