# Supplementary material for: Proteostasis is differentially modulated by inhibition of translation initiation or elongation
Source: eLife. 2023 Oct 5;12:e76465. doi: 10.7554/eLife.76465 (PMC10581687; doi:10.7554/eLife.76465)
Supplement: Figure 6—source data 7. [file elife-76465-fig6-data7.zip › Figure 6G_source_data/Figure 6G.txt]

	DMSO	DMSO	4E1RCat
1	1	1	1
4	1	1	1
6	0.988	1	0.989
11	0.877	0.923	0.894
13	0.802	0.846	0.809
15	0.741	0.747	0.702
18	0.556	0.571	0.521
20	0.457	0.495	0.457
23	0.235	0.22	0.277
27	0.185	0.176	0.181
30	0.136	0.11	0.096
34	0.086	0.033	0.064
37	0.049	0.011	0.032
40	0.012	0	0
43	0	0	0
46	0	0	0
